# Supplementary material for: Inflammatory and tolerogenic myeloid cells determine outcome following human allergen challenge
Source: J Exp Med. 2023 Jul 10;220(9):e20221111. doi: 10.1084/jem.20221111 (PMC10333709; doi:10.1084/jem.20221111)
Supplement: Table S1 — provides mass cytometry antibody panel. [file JEM_20221111_TableS1.xlsx]

## Sheet: S1 CyTOF panel
Table S1 Mass Cytometry panel
Label	Specificity	Clone
089Y	CD45	HI30
113Cd	CD45RA	HI100
115La	CD5	UCHT2
141Pr	CD196 (CCR6)	G034E3
142Nd	CD196 (CCR6)	HIB19
143Nd	CD117 (c-Kit)	104D2
144Nd	pCD66b	REA306
145Nd	CD1a	SK9
146Nd	CD8a	RPA-T8
147Sm	CD183 (CXCR3)	G025H7
148Nd	CD14	M5E2
149Sm	CD25	2A3
150Nd	FcεRI	AER-37 (CRA-1)
151Eu	CD123	6H6
152Sm	TCRγδ	11F2
153Eu	CD7	CD7-6B7
154Sm	CD163	GHI/61
155Gd	CD275 (ICOSL)	2D3
156Gd	CD294 (CRTH2)	BM16
158Gd	CD209	9E9A8
159Tb	CD197 (CCR7)	G043H7
161Dy	KLRG1	REA261
162Dy	CD11c	Bu15
163Dy	CD152 (CTLA-4)	BNI3
164Dy	CD161	HP-3G10
165Ho	CD127	AO19D5
166Er	CD141	AD5-14H12
167Er	CD27	O323
168Er	HLA-DR	L243
169Tm	CD124	G099F6
170Er	CD3	UCHT1
171Yb	CD206	15-2
172Yb	CD38	HIT2
173Yb	CD45RO	UCHL1
174Yb	CD34	581
175Lu	CD193 (CCR3)	5E8
176Yb	CD56	B159
194Pt	EpCAM	51.1
198Pt	CD86	IT2.2
209Bi	CD16	3G8
