# Supplementary material for: Inflammatory and tolerogenic myeloid cells determine outcome following human allergen challenge
Source: J Exp Med. 2023 Jul 10;220(9):e20221111. doi: 10.1084/jem.20221111 (PMC10333709; doi:10.1084/jem.20221111)
Supplement: Table S2 — provides top DEGs in MPS clusters. [file JEM_20221111_TableS2.xlsx]

## Sheet: S2 MPS_clusters_Topgenes
Table S2. MPS clusters (T4, T5, T13, T15, T18, T22, T23) top DEG
	p_val	avg_logFC	pct.1	pct.2	p_val_adj	cluster	gene
1	0	2.94182	0.945	0.198	0	4	S100A8
2	0	2.68555	0.976	0.283	0	4	S100A9
3	0	1.42063	0.694	0.028	0	4	S100A12
4	0	1.06178	0.997	0.694	0	4	LYZ
5	0	1.05816	0.936	0.288	0	4	FCN1
6	0	0.881636	0.916	0.373	0	4	CSTA
7	0	0.837505	0.867	0.44	0	4	MNDA
8	0	0.814009	0.993	0.682	0	4	S100A4
9	0	0.758145	0.777	0.163	0	4	CD14
10	0	0.725301	0.607	0.057	0	4	VCAN
11	0	0.683001	0.869	0.373	0	4	TSPO
12	1.1717e-288	0.556209	0.745	0.376	1.97724e-284	4	AP1S2
13	1.02601e-265	0.491618	0.94	0.644	1.73138e-261	4	CTSS
14	1.04728e-224	0.488933	0.954	0.699	1.76728e-220	4	LGALS1
15	8.1278e-235	0.438264	0.968	0.725	1.37157e-230	4	S100A11
16	8.14647e-143	0.435752	0.716	0.41	1.37472e-138	4	CD52
17	2.26157e-282	0.434715	0.719	0.255	3.8164e-278	4	CFD
18	2.4814e-98	0.430786	0.349	0.144	4.18737e-94	4	AC020656.1
19	6.64398e-200	0.407116	0.836	0.575	1.12117e-195	4	ELOB
20	2.67074e-164	0.376683	0.677	0.369	4.50687e-160	4	TXNIP
21	2.60177e-185	0.373124	0.801	0.498	4.39048e-181	4	GMFG
22	5.60415e-228	0.364309	0.51	0.169	9.45701e-224	4	BLVRB
23	2.04526e-152	0.357198	0.503	0.222	3.45138e-148	4	NCF1
24	2.78003e-173	0.350237	0.62	0.302	4.69129e-169	4	TKT
25	3.10328e-170	0.347342	0.648	0.322	5.23678e-166	4	CARD16
26	1.74431e-139	0.343799	0.654	0.366	2.94353e-135	4	HCST
27	1.61936e-204	0.330511	0.418	0.12	2.73267e-200	4	CD36
28	5.85769e-139	0.323006	0.825	0.533	9.88485e-135	4	EMP3
29	1.35761e-128	0.316376	0.716	0.482	2.29097e-124	4	POLR2L
30	3.40749e-114	0.298527	0.556	0.293	5.75014e-110	4	ANXA1
31	1.51831e-142	0.293308	0.544	0.261	2.56215e-138	4	SDCBP
32	2.83667e-190	0.281767	0.38	0.103	4.78688e-186	4	NUP214
33	6.51451e-212	0.272986	0.344	0.071	1.09932e-207	4	ASGR1
34	8.88475e-200	0.266928	0.274	0.042	1.4993e-195	4	RBP7
35	5.27875e-181	0.262993	0.757	0.33	8.90788e-177	4	SERPINA1
36	3.14155e-173	0.260311	0.366	0.102	5.30136e-169	4	AGTRAP
37	1.85346e-98	0.259654	0.645	0.37	3.12771e-94	4	LGALS2
38	9.05487e-139	0.25155	0.982	0.718	1.52801e-134	4	AIF1
39	0	1.14603	0.978	0.567	0	5	HLA-DQB1
40	0	1.10952	0.96	0.418	0	5	HLA-DQA1
41	0	1.08355	0.64	0.124	0	5	FCER1A
42	5.94472e-158	0.718701	0.284	0.063	1.00317e-153	5	C15orf48
43	8.95555e-166	0.688374	0.52	0.25	1.51125e-161	5	HLA-DQA2
44	0	0.67173	0.672	0.235	0	5	GSN
45	0	0.623704	0.458	0.049	0	5	CD1C
46	0	0.614942	0.655	0.238	0	5	PPA1
47	0	0.600629	0.373	0.046	0	5	CD1E
48	5.6942e-299	0.59222	0.492	0.121	9.60896e-295	5	CLEC10A
49	3.1766e-303	0.524577	0.704	0.3	5.36051e-299	5	SPINT2
50	2.29464e-274	0.510054	0.733	0.359	3.87221e-270	5	CTSH
51	1.40065e-268	0.48976	0.905	0.605	2.3636e-264	5	HLA-DMA
52	8.73784e-281	0.487861	0.387	0.066	1.47451e-276	5	PPP1R14A
53	2.33159e-250	0.485225	0.797	0.459	3.93456e-246	5	HLA-DMB
54	4.30916e-158	0.4851	0.541	0.258	7.27171e-154	5	YWHAH
55	2.04553e-159	0.43762	0.558	0.276	3.45183e-155	5	LITAF
56	0	0.433716	0.394	0.056	0	5	PKIB
57	4.31499e-200	0.414819	0.597	0.27	7.28155e-196	5	ALDH2
58	7.69323e-128	0.394025	0.377	0.14	1.29823e-123	5	RGS1
59	4.48515e-124	0.380691	0.733	0.492	7.56869e-120	5	TUBA1B
60	1.33155e-149	0.378229	0.819	0.598	2.24698e-145	5	LSP1
61	2.78726e-174	0.355495	0.489	0.193	4.7035e-170	5	CSF2RA
62	4.02875e-111	0.322129	0.661	0.429	6.79852e-107	5	JAML
63	7.41437e-176	0.316715	0.307	0.065	1.25118e-171	5	AXL
64	3.12504e-185	0.314103	0.339	0.082	5.27351e-181	5	RUNX3
65	4.05012e-212	0.310744	0.365	0.081	6.83458e-208	5	BASP1
66	6.65792e-250	0.304824	0.366	0.065	1.12352e-245	5	NDRG2
67	2.40417e-180	0.300764	0.323	0.072	4.05704e-176	5	FCGR2B
68	5.01577e-96	0.294624	0.575	0.361	8.46411e-92	5	SYNGR2
69	2.82458e-68	0.293366	0.599	0.391	4.76647e-64	5	LGALS2
70	1.4558e-146	0.273207	0.421	0.156	2.45666e-142	5	KCNK6
71	4.19053e-201	0.250624	0.236	0.025	7.07152e-197	5	ENHO
72	0	1.43393	0.919	0.083	0	13	FCGR3A
73	0	1.30947	0.997	0.769	0	13	LST1
74	0	1.11796	0.918	0.373	0	13	IFITM2
75	0	1.07356	0.877	0.157	0	13	SMIM25
76	0	1.0067	0.986	0.764	0	13	AIF1
77	0	0.959958	0.953	0.374	0	13	SERPINA1
78	0	0.958294	0.991	0.755	0	13	SAT1
79	0	0.937886	0.875	0.374	0	13	IFITM3
80	3.47642e-247	0.936519	0.85	0.443	5.86646e-243	13	CD52
81	0	0.779124	0.875	0.313	0	13	CFD
82	1.71139e-304	0.775744	0.987	0.689	2.88798e-300	13	CTSS
83	0	0.76993	0.804	0.219	0	13	MS4A7
84	1.00194e-221	0.713897	0.996	0.737	1.69078e-217	13	S100A4
85	0	0.683068	0.684	0.147	0	13	RHOC
86	1.6352e-228	0.656972	0.681	0.249	2.75939e-224	13	CEBPB
87	7.03168e-245	0.635434	0.731	0.274	1.1866e-240	13	LY6E
88	1.69807e-291	0.625777	0.793	0.294	2.8655e-287	13	STXBP2
89	0	0.591845	0.244	0.003	0	13	LYPD2
90	1.13574e-199	0.57652	0.831	0.506	1.91657e-195	13	NAP1L1
91	8.86361e-164	0.537353	0.942	0.699	1.49573e-159	13	COTL1
92	1.35436e-184	0.532851	0.972	0.768	2.28547e-180	13	S100A11
93	1.90161e-176	0.523032	0.843	0.494	3.20896e-172	13	HLA-E
94	1.92852e-160	0.51851	0.895	0.574	3.25437e-156	13	EMP3
95	7.99873e-217	0.507506	0.777	0.339	1.34979e-212	13	ASAH1
96	3.80813e-213	0.505309	0.703	0.289	6.42622e-209	13	PTPN6
97	5.6081e-237	0.498572	0.68	0.216	9.46366e-233	13	MAFB
98	1.6729e-290	0.495543	0.69	0.198	2.82302e-286	13	TNFRSF1B
99	9.94046e-143	0.487973	0.903	0.608	1.67745e-138	13	NEAT1
100	1.4925e-134	0.484257	0.538	0.208	2.5186e-130	13	MT2A
101	7.17288e-269	0.474828	0.683	0.208	1.21042e-264	13	LRRC25
102	3.28695e-170	0.473468	0.837	0.487	5.54673e-166	13	CD68
103	3.06106e-281	0.464982	0.664	0.182	5.16555e-277	13	PILRA
104	3.59864e-90	0.44502	0.86	0.644	6.0727e-86	13	JUNB
105	1.8234e-177	0.440911	0.588	0.203	3.07699e-173	13	VAMP5
106	7.97527e-148	0.43873	0.882	0.632	1.34583e-143	13	ARHGDIB
107	9.35988e-173	0.43504	0.763	0.369	1.57948e-168	13	HCK
108	9.32763e-155	0.421377	0.752	0.363	1.57404e-150	13	CARD16
109	3.92923e-132	0.420034	0.887	0.602	6.63057e-128	13	SPI1
110	5.50899e-135	0.414507	0.345	0.087	9.29642e-131	13	IFITM1
111	1.03582e-234	0.413858	0.593	0.166	1.74795e-230	13	LILRB2
112	0	2.2259	0.965	0.041	0	15	GZMB
113	0	2.04564	0.963	0.061	0	15	JCHAIN
114	0	1.53714	0.447	0.012	0	15	PTGDS
115	0	1.41247	0.911	0.099	0	15	ITM2C
116	0	1.27537	0.895	0.197	0	15	IGKC
117	0	1.25774	0.866	0.131	0	15	IRF7
118	0	1.21114	0.886	0.188	0	15	IRF8
119	0	1.17451	0.891	0.196	0	15	ALOX5AP
120	0	1.06422	0.802	0.076	0	15	PPP1R14B
121	0	0.985701	0.769	0.055	0	15	C12orf75
122	0	0.944364	0.893	0.354	0	15	PLAC8
123	0	0.916082	0.68	0.03	0	15	CLIC3
124	0	0.902632	0.803	0.09	0	15	SERPINF1
125	0	0.882707	0.689	0.044	0	15	LILRA4
126	0	0.857153	0.868	0.373	0	15	HERPUD1
127	0	0.854011	0.892	0.447	0	15	SEC61B
128	0	0.845201	0.829	0.244	0	15	PLD4
129	0	0.83953	0.783	0.079	0	15	TCF4
130	0	0.797751	0.664	0.007	0	15	MZB1
131	0	0.766815	0.741	0.088	0	15	CYB561A3
132	0	0.758677	0.744	0.108	0	15	APP
133	0	0.751265	0.633	0.003	0	15	PTCRA
134	0	0.748836	0.726	0.098	0	15	CCDC50
135	0	0.728747	0.833	0.352	0	15	SPCS1
136	0	0.722939	0.664	0.007	0	15	DERL3
137	0	0.710084	0.748	0.163	0	15	SELENOS
138	0	0.693459	0.696	0.1	0	15	BCL11A
139	0	0.693397	0.66	0.046	0	15	UGCG
140	0	0.686586	0.258	0.002	0	15	TCL1A
141	2.13986e-138	0.6623	0.543	0.209	3.61101e-134	15	LTB
142	0	0.646642	0.586	0.02	0	15	TSPAN13
143	0	0.632032	0.585	0.004	0	15	LRRC26
144	0	0.61759	0.575	0.031	0	15	SPIB
145	3.30464e-104	0.614701	0.287	0.078	5.57657e-100	15	IGLC2
146	0	0.60623	0.615	0.048	0	15	IL3RA
147	1.87849e-296	0.597538	0.72	0.22	3.16995e-292	15	PLP2
148	0	0.59711	0.606	0.063	0	15	STMN1
149	0	0.573764	0.493	0.007	0	15	SCT
150	1.46497e-194	0.555077	0.863	0.625	2.47213e-190	15	SRP14
151	6.59293e-192	0.539715	0.814	0.465	1.11256e-187	15	SSR4
152	0	1.8216	0.965	0.105	0	18	C1QA
153	0	1.81966	0.913	0.035	0	18	C1QC
154	0	1.78634	0.908	0.051	0	18	C1QB
155	1.14517e-130	0.699337	0.941	0.64	1.93248e-126	18	ITM2B
156	2.69283e-97	0.638886	0.953	0.665	4.54416e-93	18	HLA-DQB1
157	5.29632e-54	0.61277	0.58	0.332	8.93753e-50	18	CTSD
158	2.29188e-102	0.589896	0.953	0.546	3.86754e-98	18	HLA-DQA1
159	2.03058e-114	0.589879	0.864	0.486	3.4266e-110	18	CD63
160	4.99067e-128	0.570881	0.961	0.671	8.42176e-124	18	HLA-DMA
161	2.46493e-54	0.560205	0.536	0.254	4.15957e-50	18	FCER1A
162	4.00802e-113	0.536174	0.496	0.15	6.76353e-109	18	ACP5
163	1.8612e-84	0.535918	0.862	0.569	3.14077e-80	18	MS4A6A
164	6.04978e-75	0.523451	0.326	0.09	1.0209e-70	18	HLA-DQB2
165	6.00803e-66	0.479472	0.472	0.188	1.01386e-61	18	RGS1
166	6.29398e-94	0.472935	0.872	0.533	1.06211e-89	18	HLA-DMB
167	9.55568e-120	0.455855	0.445	0.11	1.61252e-115	18	AXL
168	5.78117e-55	0.446098	0.597	0.32	9.75573e-51	18	YWHAH
169	7.86884e-90	0.444767	0.622	0.256	1.32787e-85	18	MAFB
170	4.17876e-61	0.431059	0.765	0.501	7.05166e-57	18	CTSB
171	7.27681e-74	0.429487	0.81	0.516	1.22796e-69	18	CD68
172	2.77835e-100	0.41671	0.659	0.271	4.68847e-96	18	CSF1R
173	4.2395e-51	0.384536	0.792	0.544	7.15415e-47	18	TUBA1B
174	1.26646e-57	0.37719	0.573	0.289	2.13716e-53	18	CALHM6
175	7.31594e-39	0.372893	0.588	0.327	1.23456e-34	18	CD14
176	1.68748e-87	0.35352	0.417	0.124	2.84762e-83	18	FCGR2B
177	3.02777e-196	0.350418	0.308	0.029	5.10936e-192	18	A2M
178	3.51933e-60	0.348117	0.467	0.189	5.93887e-56	18	TMEM176B
179	3.51836e-37	0.337787	0.608	0.372	5.93723e-33	18	CTSC
180	3.11951e-49	0.33451	0.77	0.496	5.26417e-45	18	CPVL
181	1.22168e-44	0.31958	0.709	0.449	2.06159e-40	18	CTSH
182	1.99144e-36	0.31188	0.534	0.304	3.36055e-32	18	CEBPD
183	4.0566e-37	0.302559	0.708	0.502	6.84551e-33	18	ATP6V1F
184	9.49869e-44	0.298824	0.462	0.211	1.6029e-39	18	CLEC10A
185	3.06176e-40	0.29529	0.697	0.45	5.16671e-36	18	FGL2
186	1.60121e-80	0.289852	0.402	0.125	2.70203e-76	18	AKR1B1
187	1.04328e-39	0.285747	0.576	0.335	1.76053e-35	18	IGSF6
188	1.30003e-69	0.26686	0.388	0.129	2.19381e-65	18	RB1
189	1.1213e-39	0.259505	0.536	0.295	1.89219e-35	18	TGFBI
190	1.27271e-43	0.252335	0.471	0.227	2.1477e-39	18	RAB32
191	0	1.36372	0.958	0.099	0	22	C1orf54
192	2.21419e-114	1.28034	0.933	0.504	3.73644e-110	22	CPVL
193	9.43907e-126	1.20607	0.95	0.523	1.59284e-121	22	SNX3
194	0	1.0774	0.721	0.051	0	22	RGCC
195	1.12481e-153	1.05257	0.95	0.263	1.89811e-149	22	IRF8
196	8.57493e-184	1.04621	0.833	0.158	1.44702e-179	22	DNASE1L3
197	3.53617e-137	0.986811	0.883	0.265	5.96728e-133	22	ID2
198	2.80333e-79	0.939619	0.992	0.678	4.73062e-75	22	HLA-DQB1
199	1.21797e-83	0.914898	1	0.564	2.05533e-79	22	HLA-DQA1
200	1.43519e-24	0.774256	0.583	0.352	2.42188e-20	22	HLA-DRB5
201	0	0.768497	0.713	0.003	0	22	CLEC9A
202	5.90962e-76	0.728607	0.863	0.41	9.97249e-72	22	PPT1
203	0	0.706986	0.596	0.022	0	22	IDO1
204	0	0.599251	0.429	0.004	0	22	TACSTD2
205	1.36085e-45	0.578726	0.833	0.44	2.29643e-41	22	LGALS2
206	6.21355e-15	0.578009	0.6	0.39	1.04854e-10	22	TXN
207	1.10378e-71	0.56471	0.825	0.339	1.86263e-67	22	RGS10
208	6.39946e-86	0.559596	0.621	0.163	1.07991e-81	22	TAP1
209	9.80852e-61	0.542811	0.283	0.046	1.65519e-56	22	S100B
210	1.41124e-47	0.54142	0.971	0.752	2.38147e-43	22	VIM
211	9.05687e-73	0.538334	0.692	0.232	1.52835e-68	22	RAB32
212	6.45607e-304	0.517416	0.475	0.022	1.08946e-299	22	CCND1
213	6.10428e-119	0.508252	0.55	0.094	1.0301e-114	22	CPNE3
214	4.56394e-40	0.499391	0.867	0.658	7.70165e-36	22	EEF1B2
215	6.69015e-48	0.487048	0.933	0.654	1.12896e-43	22	LSP1
216	3.00405e-127	0.463599	0.471	0.063	5.06934e-123	22	ASB2
217	3.65877e-28	0.452816	0.854	0.592	6.17418e-24	22	S100A10
218	0	0.451106	0.412	0.006	0	22	RAB7B
219	3.27736e-72	0.42794	0.575	0.151	5.53055e-68	22	BASP1
220	4.73189e-30	0.427143	0.471	0.196	7.98506e-26	22	SERPINB9
221	4.66662e-39	0.426639	0.954	0.685	7.87491e-35	22	HLA-DMA
222	2.36451e-166	0.424824	0.5	0.053	3.99011e-162	22	WDFY4
223	3.03103e-76	0.422497	0.579	0.151	5.11487e-72	22	CYB5R3
224	6.4522e-33	0.391772	0.821	0.492	1.08881e-28	22	TAGLN2
225	0	0.371533	0.358	0.003	0	22	CADM1
226	3.75929e-75	0.365792	0.408	0.075	6.3438e-71	22	LMNA
227	3.353e-37	0.350956	0.583	0.245	5.65819e-33	22	NAAA
228	2.98269e-83	0.338028	0.446	0.082	5.03329e-79	22	SHTN1
229	3.10133e-25	0.337834	0.35	0.121	5.2335e-21	22	C15orf48
230	3.06158e-57	0.337175	0.483	0.129	5.16641e-53	22	FNBP1
231	9.73901e-36	0.862973	0.879	0.647	1.64346e-31	23	NEAT1
232	6.86126e-29	0.751014	0.714	0.34	1.15784e-24	23	CD14
233	1.6788e-25	0.68722	0.857	0.475	2.83298e-21	23	FCN1
234	3.65309e-134	0.615727	0.821	0.115	6.16459e-130	23	CCL5
235	6.48146e-26	0.576707	0.957	0.494	1.09375e-21	23	CD52
236	1.11238e-14	0.510778	0.557	0.35	1.87714e-10	23	MT-ND4L
237	5.13382e-17	0.503581	0.671	0.448	8.66332e-13	23	HCST
238	7.46278e-22	0.500908	0.521	0.219	1.25934e-17	23	CSF3R
239	1.65609e-22	0.488373	0.55	0.216	2.79466e-18	23	VCAN
240	9.54297e-25	0.484587	0.871	0.539	1.61038e-20	23	HLA-E
241	6.00906e-15	0.449936	0.686	0.419	1.01403e-10	23	JUN
242	1.4486e-72	0.399494	0.479	0.07	2.44451e-68	23	CD3D
243	8.0223e-10	0.329493	0.621	0.39	1.35376e-05	23	CFD
244	8.02252e-35	0.312414	0.314	0.06	1.3538e-30	23	IL32
