# Supplementary material for: Inflammatory and tolerogenic myeloid cells determine outcome following human allergen challenge
Source: J Exp Med. 2023 Jul 10;220(9):e20221111. doi: 10.1084/jem.20221111 (PMC10333709; doi:10.1084/jem.20221111)
Supplement: Table S3 — provides top DEGs in CD14+ subclusters. [file JEM_20221111_TableS3.xlsx]

## Sheet: S3 CD14+ DEG
Table S3. CD14+ monocytes (T4) sub-clusters top DEG
	p_val	avg_logFC	pct.1	pct.2	p_val_adj	cluster	gene
1	1.09149e-65	0.893529	0.823	0.565	1.30062e-61	0	CRIP1
2	3.77006e-11	0.406223	0.427	0.301	4.4924e-07	0	AC020656.1
3	6.26803e-48	0.35841	0.971	0.874	7.46899e-44	0	RPL17
4	1.28227e-23	0.283084	0.925	0.803	1.52795e-19	0	S100A10
5	4.78046e-62	0.719501	0.711	0.387	5.69639e-58	1	IFITM3
6	1.81367e-116	0.692406	0.981	0.798	2.16117e-112	1	HLA-DPA1
7	1.39632e-113	0.626563	0.986	0.841	1.66385e-109	1	HLA-DPB1
8	3.80604e-57	0.588748	0.651	0.328	4.53528e-53	1	LY6E
9	3.10425e-108	0.573294	1	0.991	3.69903e-104	1	HLA-DRA
10	1.18852e-88	0.555895	0.997	0.954	1.41624e-84	1	HLA-DRB1
11	3.24377e-26	0.547987	0.464	0.254	3.86528e-22	1	ISG15
12	9.71632e-110	0.542158	1	0.995	1.1578e-105	1	CD74
13	3.07532e-47	0.482905	0.553	0.258	3.66456e-43	1	PLAC8
14	2.79889e-52	0.447349	0.817	0.535	3.33516e-48	1	PSME2
15	2.61591e-38	0.383029	0.315	0.098	3.11712e-34	1	APOBEC3A
16	1.34006e-50	0.382622	0.817	0.543	1.59682e-46	1	HLA-DMA
17	1.34194e-39	0.3794	0.594	0.314	1.59906e-35	1	TUBA1B
18	4.4112e-54	0.365825	0.577	0.231	5.25639e-50	1	HLA-DQA1
19	1.03817e-16	0.357926	0.871	0.83	1.23708e-12	1	CD52
20	8.28717e-61	0.34659	1	0.999	9.87499e-57	1	CST3
21	8.7114e-12	0.346064	0.374	0.252	1.03805e-07	1	HLA-DRB5
22	4.12839e-66	0.331481	0.316	0.053	4.91939e-62	1	GBP1
23	1.7125e-45	0.316075	0.438	0.162	2.04061e-41	1	LIPA
24	1.89581e-20	0.314429	0.386	0.208	2.25905e-16	1	IFI6
25	8.36514e-40	0.313064	0.804	0.518	9.9679e-36	1	HLA-DQB1
26	1.20429e-21	0.311398	0.932	0.881	1.43504e-17	1	SAT1
27	4.21373e-38	0.306752	0.942	0.857	5.02108e-34	1	YBX1
28	5.13786e-50	0.305003	1	1	6.12227e-46	1	ACTB
29	2.69164e-29	0.292069	0.783	0.556	3.20736e-25	1	C1orf162
30	3.19571e-24	0.280936	0.508	0.283	3.80801e-20	1	VAMP5
31	3.77042e-20	0.277379	0.909	0.864	4.49283e-16	1	COTL1
32	6.37344e-33	0.273734	0.443	0.198	7.59459e-29	1	MARCKS
33	1.50718e-26	0.273288	0.707	0.479	1.79595e-22	1	RNASET2
34	4.95333e-34	0.26964	0.963	0.885	5.90239e-30	1	NPC2
35	2.0991e-34	0.265425	0.993	0.987	2.50129e-30	1	AIF1
36	9.6885e-20	0.253038	0.298	0.137	1.15448e-15	1	HLA-DQA2
37	4.75833e-39	0.252602	0.426	0.164	5.67003e-35	1	ABI3
38	8.07616e-156	1.38117	0.997	0.63	9.62355e-152	2	S100A12
39	1.16365e-192	1.33852	1	0.921	1.38661e-188	2	S100A8
40	2.26491e-167	1.1613	1	0.96	2.69887e-163	2	S100A9
41	2.43503e-61	0.562716	0.997	0.866	2.90158e-57	2	MNDA
42	2.57198e-46	0.498153	0.827	0.553	3.06477e-42	2	VCAN
43	5.2107e-30	0.37649	0.367	0.138	6.20906e-26	2	FOLR3
44	1.34186e-32	0.372928	0.555	0.282	1.59896e-28	2	SELL
45	3.35252e-29	0.352635	0.482	0.228	3.99486e-25	2	RBP7
46	4.14485e-33	0.350707	0.445	0.183	4.939e-29	2	ALOX5AP
47	8.02023e-31	0.336217	0.307	0.098	9.55691e-27	2	CYP1B1
48	2.50114e-35	0.335409	0.997	0.93	2.98036e-31	2	CSTA
49	2.49977e-53	0.331538	1	0.992	2.97873e-49	2	S100A6
50	1.31203e-20	0.324834	0.503	0.306	1.56342e-16	2	HMGB2
51	1.54883e-22	0.324202	0.467	0.253	1.84559e-18	2	PLBD1
52	5.40253e-26	0.293844	0.96	0.896	6.43765e-22	2	TSPO
53	1.05401e-26	0.289597	1	0.998	1.25595e-22	2	LYZ
54	1.1887e-15	0.281715	0.653	0.469	1.41646e-11	2	RGS2
55	2.82745e-22	0.268666	0.982	0.924	3.3692e-18	2	ATP5MPL
56	2.42047e-17	0.260938	0.417	0.233	2.88423e-13	2	MGST1
57	9.22188e-19	0.25654	0.995	0.939	1.09888e-14	2	FCN1
58	6.90106e-10	0.251519	0.307	0.178	8.2233e-06	2	RETN
59	3.8939e-40	0.502948	0.909	0.728	4.63997e-36	3	RPL36A
60	1.01269e-33	0.406827	0.956	0.748	1.20672e-29	3	AP1S2
61	3.34075e-32	0.393994	0.984	0.873	3.98084e-28	3	MNDA
62	1.85603e-32	0.375424	0.862	0.615	2.21165e-28	3	EIF3E
63	1.25363e-18	0.338019	0.789	0.567	1.49382e-14	3	ANXA1
64	3.29468e-30	0.334246	0.994	0.96	3.92594e-26	3	CTSS
65	5.7363e-25	0.333491	1	0.998	6.83537e-21	3	LYZ
66	1.94446e-26	0.317494	0.965	0.885	2.31702e-22	3	ITM2B
67	1.14421e-24	0.314921	0.953	0.886	1.36344e-20	3	PABPC1
68	2.82428e-20	0.310977	0.717	0.481	3.36541e-16	3	ZFP36L2
69	2.95726e-19	0.309182	0.739	0.525	3.52387e-15	3	CCNI
70	9.53486e-19	0.304336	0.965	0.917	1.13617e-14	3	CALM2
71	6.04372e-18	0.283225	0.607	0.376	7.2017e-14	3	CD36
72	5.52514e-23	0.279833	0.623	0.347	6.58376e-19	3	HSD17B11
73	3.81557e-17	0.275075	0.761	0.531	4.54663e-13	3	EVI2B
74	2.48901e-16	0.274529	0.918	0.772	2.9659e-12	3	MS4A6A
75	5.22508e-14	0.266494	0.814	0.632	6.2262e-10	3	LGALS2
76	3.40003e-18	0.264619	0.66	0.418	4.05148e-14	3	EIF3M
77	4.3311e-85	1.6371	0.91	0.625	5.16094e-81	4	TIMP1
78	2.63148e-135	1.27145	0.373	0.014	3.13567e-131	4	C15orf48
79	2.20964e-52	0.902144	0.967	0.865	2.63301e-48	4	HLA-DPB1
80	2.21921e-65	0.835966	0.993	0.994	2.64442e-61	4	HLA-DRA
81	6.60384e-51	0.777042	0.64	0.271	7.86914e-47	4	HLA-DQA1
82	2.31037e-54	0.763255	0.863	0.595	2.75303e-50	4	CD63
83	3.07865e-52	0.746506	1	0.996	3.66852e-48	4	CD74
84	3.87185e-45	0.739145	0.98	0.962	4.61369e-41	4	HLA-DRB1
85	8.73819e-41	0.737622	0.96	0.828	1.04124e-36	4	HLA-DPA1
86	4.4332e-41	0.713097	0.82	0.556	5.28261e-37	4	HLA-DQB1
87	1.1384e-30	0.701768	0.38	0.134	1.35652e-26	4	FABP5
88	1.03462e-23	0.61774	1	1	1.23285e-19	4	FTH1
89	6.46441e-54	0.612858	0.6	0.223	7.70299e-50	4	LITAF
90	1.89832e-26	0.564773	0.693	0.473	2.26204e-22	4	CTSB
91	9.18247e-20	0.538259	0.107	0.016	1.09418e-15	4	CCL2
92	1.02213e-44	0.521263	0.953	0.897	1.21797e-40	4	NPC2
93	3.00259e-74	0.513812	0.427	0.072	3.57788e-70	4	ACP5
94	1.18931e-27	0.487723	0.517	0.254	1.41719e-23	4	YWHAH
95	3.12976e-24	0.486303	0.93	0.888	3.72942e-20	4	SAT1
96	1.56364e-17	0.46704	0.227	0.078	1.86323e-13	4	IL1B
97	6.44308e-27	0.46278	0.39	0.146	7.67758e-23	4	HLA-DQA2
98	1.50597e-115	0.46143	0.277	0.004	1.79452e-111	4	SDS
99	2.94791e-12	0.448171	0.227	0.094	3.51273e-08	4	CCL3
100	4.81588e-35	0.430675	0.4	0.138	5.73861e-31	4	GSN
101	5.52316e-10	0.422124	0.14	0.05	6.58139e-06	4	CCL4
102	5.17187e-09	0.419522	0.92	0.965	6.1628e-05	4	SRGN
103	2.72503e-42	0.37558	0.247	0.04	3.24715e-38	4	CTSL
104	4.26728e-22	0.373448	0.483	0.25	5.0849e-18	4	GLUL
105	1.03493e-70	0.367906	0.337	0.042	1.23322e-66	4	GPR183
106	5.69234e-26	0.367305	0.33	0.113	6.78299e-22	4	MARCKSL1
107	1.09373e-10	0.360145	0.35	0.206	1.30328e-06	4	SOD2
108	1.00414e-29	0.355847	0.38	0.134	1.19653e-25	4	CXCR4
109	6.32494e-25	0.352729	0.327	0.115	7.5368e-21	4	SERPINB9
110	1.74457e-17	0.347304	0.777	0.588	2.07882e-13	4	HLA-DMA
111	1.46891e-14	0.344249	0.573	0.39	1.75035e-10	4	LDHA
112	3.32517e-18	0.343657	0.82	0.698	3.96227e-14	4	GPX4
113	1.12304e-23	0.34252	0.2	0.048	1.33822e-19	4	CD9
114	5.06334e-12	0.339475	0.343	0.192	6.03347e-08	4	NAMPT
115	3.02389e-28	0.334388	0.443	0.184	3.60326e-24	4	SPINT2
116	8.51904e-36	0.328094	0.35	0.098	1.01513e-31	4	HIF1A
