# Supplementary material for: Inflammatory and tolerogenic myeloid cells determine outcome following human allergen challenge
Source: J Exp Med. 2023 Jul 10;220(9):e20221111. doi: 10.1084/jem.20221111 (PMC10333709; doi:10.1084/jem.20221111)
Supplement: Table S4 — provides top DEGs in MPS in response to allergen challenge. [file JEM_20221111_TableS4.xlsx]

## Sheet: S4 MPS DEG
Table S4. DEG in response to allergen challenge (MPS clusters)
	p_val	avg_logFC	pct.1	pct.2	p_val_adj	Cluster	Group
IFITM3	2.76598e-07	0.502634	0.561	0.445	0.00545534	4	Non-allergic
ISG15	6.16927e-07	0.628148	0.424	0.305	0.0121677	4	Non-allergic
IL1B	1.13151e-10	-0.598884	0.138	0.282	2.23168e-06	5	Non-allergic
SRGN	5.2113e-10	-0.335895	0.872	0.935	1.02782e-05	5	Non-allergic
NR4A1	1.20696e-09	-0.229837	0.062	0.176	2.38048e-05	5	Non-allergic
ANXA2	1.23373e-09	-0.269345	0.625	0.786	2.43329e-05	5	Non-allergic
TPM4	1.65728e-07	-0.309081	0.4	0.545	0.00326865	5	Non-allergic
TYMP	2.53792e-07	-0.225225	0.807	0.874	0.00500554	5	Non-allergic
FTH1	4.63331e-07	-0.202767	0.969	0.991	0.00913828	5	Non-allergic
AP1S2	5.18874e-07	-0.26156	0.406	0.547	0.0102338	5	Non-allergic
TPM3	5.95715e-07	-0.219185	0.714	0.836	0.0117493	5	Non-allergic
IL4I1	7.76369e-07	-0.456934	0.156	0.268	0.0153123	5	Non-allergic
TIMP1	8.15804e-07	-0.647312	0.622	0.712	0.0160901	5	Non-allergic
HSPA8	9.45248e-07	-0.233921	0.675	0.788	0.0186431	5	Non-allergic
PLAUR	1.01869e-06	-0.377303	0.235	0.372	0.0200917	5	Non-allergic
EMP3	1.90821e-06	-0.254919	0.678	0.777	0.0376356	5	Non-allergic
ISG15	3.94504e-07	0.698814	0.542	0.4	0.0077808	13	Non-allergic
MX1	4.45476e-07	0.441874	0.238	0.108	0.00878613	13	Non-allergic
DUSP1	9.63703e-07	0.208296	0.754	0.688	0.0190071	13	Non-allergic
RPS29	5.57834e-08	0.297095	1	0.993	0.00110022	18	Non-allergic
SRGN	3.57567e-07	-0.409341	0.9	0.97	0.00705228	18	Non-allergic
MVP	5.64933e-07	-0.424834	0.212	0.422	0.0111422	18	Non-allergic
RPL17	1.23838e-06	0.48988	0.931	0.904	0.0244246	18	Non-allergic
RPL35	1.34961e-06	0.231992	1	0.978	0.0266184	18	Non-allergic
CDC42	2.67265e-07	-0.688818	0.452	0.897	0.00527126	22	Non-allergic
DUSP1	8.9322e-07	0.26516	0.632	0.558	0.017617	4	Allergic
CEBPB	1.29283e-06	0.371908	0.541	0.39	0.0254984	4	Allergic
ALOX15	4.08566e-12	-0.407246	0.086	0.234	8.05814e-08	5	Allergic
HSPA1B	1.35326e-08	-0.355886	0.157	0.28	0.000266903	5	Allergic
CD1B	1.28006e-07	-0.37176	0.077	0.155	0.00252467	5	Allergic
CD1E	2.33555e-07	-0.384868	0.439	0.553	0.0046064	5	Allergic
CD1D	3.32943e-07	-0.240686	0.336	0.458	0.00656663	5	Allergic
HSPA1A	1.73215e-06	-0.37884	0.202	0.317	0.0341632	5	Allergic
CKB	2.0983e-06	-0.255008	0.102	0.199	0.0413848	5	Allergic
ARF5	2.52549e-07	-0.408254	0.643	0.939	0.00498102	22	Allergic
