# Supplementary material for: Inflammatory and tolerogenic myeloid cells determine outcome following human allergen challenge
Source: J Exp Med. 2023 Jul 10;220(9):e20221111. doi: 10.1084/jem.20221111 (PMC10333709; doi:10.1084/jem.20221111)
Supplement: Table S5 — provides top DEGs in cDC2 subclusters. [file JEM_20221111_TableS5.xlsx]

## Sheet: S5 cDC2 sub-clusters DEG
Table S5. cDC2 (T5) sub-clusters top DEG
	p_val	avg_logFC	pct.1	pct.2	p_val_adj	cluster	gene
1	2.10118e-59	1.18481	0.568	0.255	2.86474e-55	0	C15orf48
2	2.7264e-79	1.0931	0.907	0.698	3.71717e-75	0	TIMP1
3	2.16098e-38	0.722749	0.238	0.054	2.94628e-34	0	CCL17
4	5.88477e-50	0.691721	0.781	0.521	8.02329e-46	0	IFITM3
5	1.60936e-40	0.686914	0.63	0.387	2.19421e-36	0	CD1E
6	5.24646e-66	0.674723	0.888	0.709	7.15302e-62	0	YWHAH
7	4.51202e-80	0.601785	0.951	0.738	6.15168e-76	0	LITAF
8	9.04834e-90	0.600541	0.983	0.91	1.23365e-85	0	NPC2
9	9.55797e-72	0.566971	0.953	0.848	1.30313e-67	0	CD63
10	4.24443e-25	0.561197	0.123	0.02	5.78685e-21	0	MMP12
11	1.99896e-29	0.491511	0.349	0.147	2.72538e-25	0	CD207
12	5.28031e-36	0.452891	0.481	0.235	7.19917e-32	0	PLAUR
13	2.72921e-65	0.4517	1	0.992	3.721e-61	0	HLA-DQB1
14	9.33971e-48	0.445855	0.442	0.171	1.27338e-43	0	FPR1
15	1.30421e-25	0.44405	0.689	0.51	1.77816e-21	0	CD1C
16	3.30331e-16	0.439449	0.693	0.604	4.50373e-12	0	HLA-DQA2
17	1.77296e-73	0.435272	1	0.999	2.41725e-69	0	HLA-DRB1
18	2.67435e-57	0.427675	0.994	0.94	3.64621e-53	0	S100A11
19	1.64071e-76	0.423566	0.403	0.084	2.23695e-72	0	FPR3
20	3.84376e-34	0.4217	0.266	0.081	5.24059e-30	0	CD1A
21	1.99728e-24	0.419583	0.566	0.366	2.72309e-20	0	LGALS3
22	1.12576e-42	0.407913	0.614	0.34	1.53487e-38	0	SLC16A3
23	2.07212e-88	0.405898	1	1	2.82513e-84	0	HLA-DRA
24	2.24756e-37	0.404191	0.824	0.643	3.06433e-33	0	SERPINB1
25	1.09475e-27	0.396527	0.632	0.411	1.49258e-23	0	CXCR4
26	4.53978e-28	0.396507	0.353	0.156	6.18953e-24	0	IL4I1
27	6.02433e-08	0.39568	0.598	0.512	0.000821357	0	FABP5
28	5.9722e-95	0.395296	1	1	8.1425e-91	0	HLA-DPB1
29	1.17521e-33	0.39487	0.812	0.634	1.60229e-29	0	CTSB
30	4.69362e-48	0.372925	1	0.987	6.39928e-44	0	HLA-DQA1
31	3.50419e-36	0.358907	0.537	0.269	4.77762e-32	0	ACP5
32	1.58891e-50	0.358423	0.209	0.025	2.16631e-46	0	ALOX15
33	1.60385e-26	0.35662	0.925	0.858	2.18669e-22	0	PPA1
34	1.59949e-27	0.356169	0.89	0.762	2.18074e-23	0	LDHA
35	8.97671e-11	0.343111	0.121	0.047	1.22388e-06	0	G0S2
36	2.7153e-32	0.332493	0.654	0.423	3.70204e-28	0	LIMS1
37	2.20587e-33	0.329025	0.957	0.883	3.00748e-29	0	TYMP
38	2.23779e-69	0.328634	1	1	3.051e-65	0	HLA-DPA1
39	5.33932e-36	0.327275	0.947	0.845	7.27962e-32	0	SPINT2
40	4.85901e-30	0.325189	0.453	0.222	6.62478e-26	0	CST7
41	9.98978e-71	1.27911	0.568	0.195	1.36201e-66	1	S100A9
42	2.84482e-129	1.1767	0.563	0.086	3.87862e-125	1	FCN1
43	9.83057e-37	1.04951	0.398	0.15	1.3403e-32	1	S100A8
44	1.12879e-87	0.935916	0.944	0.682	1.53899e-83	1	CD52
45	4.08061e-89	0.871207	0.998	0.927	5.5635e-85	1	LYZ
46	3.46713e-97	0.821041	0.867	0.42	4.72708e-93	1	CSTA
47	5.80075e-105	0.820098	0.908	0.489	7.90875e-101	1	C1orf162
48	2.79644e-95	0.818742	0.837	0.411	3.81267e-91	1	AP1S2
49	6.52492e-93	0.757055	0.859	0.43	8.89608e-89	1	TSPO
50	1.14893e-61	0.708797	0.922	0.676	1.56646e-57	1	ANXA1
51	1.83606e-118	0.696002	0.646	0.136	2.50329e-114	1	SELL
52	8.73519e-69	0.68509	0.998	0.869	1.19096e-64	1	S100A4
53	1.53563e-64	0.621713	0.93	0.621	2.09368e-60	1	MNDA
54	1.84627e-58	0.5831	0.85	0.499	2.5172e-54	1	CFP
55	4.73811e-58	0.495173	0.864	0.505	6.45995e-54	1	CD37
56	2.07323e-47	0.48234	0.981	0.914	2.82664e-43	1	CALM2
57	3.03769e-54	0.476624	0.998	0.853	4.14158e-50	1	FCER1G
58	1.08849e-42	0.47438	0.947	0.758	1.48405e-38	1	EMP3
59	9.19401e-41	0.473743	0.983	0.864	1.25351e-36	1	S100A10
60	1.74564e-50	0.471001	0.964	0.781	2.38e-46	1	ANXA2
61	5.14596e-42	0.461555	0.925	0.753	7.016e-38	1	CTSS
62	6.41317e-50	0.454168	0.667	0.32	8.74371e-46	1	CASP1
63	1.1471e-47	0.453072	0.65	0.315	1.56395e-43	1	TKT
64	1.14537e-24	0.446138	0.782	0.575	1.5616e-20	1	CLEC10A
65	1.58543e-44	0.443922	0.927	0.801	2.16157e-40	1	EIF3E
66	2.61167e-51	0.44125	0.667	0.302	3.56076e-47	1	ICAM3
67	2.43049e-43	0.436183	0.728	0.41	3.31373e-39	1	CARD16
68	1.78428e-39	0.428821	0.791	0.508	2.43268e-35	1	SAMHD1
69	7.25977e-36	0.421851	0.993	0.923	9.89797e-32	1	LGALS1
70	4.36765e-47	0.399378	0.566	0.235	5.95485e-43	1	GLRX
71	3.8706e-43	0.380441	0.961	0.82	5.27718e-39	1	GMFG
72	6.14964e-42	0.370407	0.473	0.176	8.38441e-38	1	CAPN2
73	2.46106e-47	0.366788	1	0.989	3.35541e-43	1	SLC25A6
74	4.43895e-35	0.357024	0.985	0.962	6.05207e-31	1	EEF2
75	2.84777e-37	0.35651	0.993	0.979	3.88266e-33	1	PABPC1
76	6.15238e-28	0.354066	0.706	0.467	8.38816e-24	1	LY86
77	3.49087e-24	0.348236	0.859	0.68	4.75946e-20	1	TXNIP
78	1.12093e-33	0.329506	0.988	0.943	1.52828e-29	1	ARPC1B
79	3.07307e-30	0.32411	0.728	0.447	4.18982e-26	1	PTPRE
80	2.78864e-39	0.319699	0.447	0.161	3.80203e-35	1	AHNAK
81	2.48936e-56	0.775045	0.864	0.527	3.39399e-52	2	LTB
82	5.48641e-45	0.605798	0.995	0.986	7.48018e-41	2	COTL1
83	1.28095e-34	0.581119	0.71	0.44	1.74645e-30	2	PKIB
84	2.29598e-60	0.474639	0.206	0.014	3.13033e-56	2	IL22RA2
85	7.4859e-54	0.473878	0.479	0.153	1.02063e-49	2	TNNI2
86	2.55095e-13	0.458787	0.4	0.242	3.47797e-09	2	HLA-DQB2
87	1.85852e-24	0.398855	0.397	0.17	2.53391e-20	2	CD207
88	9.42189e-24	0.388492	0.707	0.465	1.28458e-19	2	RUNX3
89	1.41303e-35	0.385734	0.462	0.191	1.92652e-31	2	SUSD3
90	6.06251e-30	0.365082	0.449	0.204	8.26563e-26	2	KCNMB1
91	1.32706e-20	0.359644	0.568	0.374	1.80931e-16	2	SMCO4
92	3.24974e-28	0.347479	0.412	0.176	4.4307e-24	2	ASB2
93	1.06177e-18	0.345715	0.63	0.413	1.44762e-14	2	SERPINB9
94	4.00621e-61	0.344702	0.288	0.039	5.46206e-57	2	CDH17
95	1.27223e-37	0.343899	0.809	0.48	1.73456e-33	2	PLAC8
96	1.48528e-11	0.339389	0.707	0.582	2.02503e-07	2	AC004687.1
97	1.51393e-15	0.336505	0.434	0.263	2.06409e-11	2	ITGAX
98	5.80596e-22	0.316902	0.792	0.642	7.91585e-18	2	PRDX5
99	9.40541e-18	0.314745	0.553	0.359	1.28233e-13	2	PTMS
100	4.37459e-23	0.298608	0.898	0.764	5.96432e-19	2	SELENOH
101	8.54944e-19	0.289928	0.345	0.163	1.16563e-14	2	LAMP1
102	7.30594e-10	0.285435	1	1	9.96092e-06	2	MT-CO3
103	1.77656e-42	0.274808	0.275	0.058	2.42217e-38	2	PIK3R6
104	6.00633e-27	0.272023	0.412	0.175	8.18902e-23	2	HIC1
105	8.52131e-34	0.272011	1	1	1.1618e-29	2	TMSB4X
106	3.32819e-23	0.26975	0.315	0.122	4.53765e-19	2	CCR6
107	1.47815e-05	0.260233	0.66	0.598	0.201532	2	NME2
108	9.89707e-15	0.25961	0.769	0.62	1.34937e-10	2	VASP
109	1.11319e-12	0.257408	0.727	0.595	1.51772e-08	2	TMEM14C
110	4.56092e-19	0.256407	0.419	0.219	6.21836e-15	2	ITGB7
111	1.26332e-18	0.256083	0.439	0.236	1.72241e-14	2	TLR10
112	5.56199e-19	0.254003	0.998	0.942	7.58321e-15	2	CORO1A
113	6.61512e-17	0.253882	0.526	0.334	9.01906e-13	2	ITM2C
114	2.09771e-66	0.793638	0.97	0.814	2.86002e-62	3	FOS
115	1.53756e-48	0.695475	0.945	0.726	2.09631e-44	3	FCER1A
116	1.68139e-44	0.64699	0.872	0.668	2.29241e-40	3	DUSP1
117	1.69501e-34	0.624847	0.73	0.509	2.31098e-30	3	RGS2
118	1.88093e-52	0.546721	0.705	0.316	2.56446e-48	3	FCGR2B
119	2.04561e-09	0.523146	0.134	0.05	2.78899e-05	3	STATH
120	1.01101e-27	0.523013	0.686	0.43	1.37841e-23	3	CEBPD
121	1.01859e-50	0.511512	0.997	0.977	1.38874e-46	3	CST3
122	8.39177e-37	0.509584	0.981	0.911	1.14413e-32	3	JUNB
123	1.08243e-19	0.495496	0.792	0.605	1.47579e-15	3	HLA-DRB5
124	1.61627e-24	0.453717	0.904	0.744	2.20363e-20	3	JUN
125	2.283e-10	0.428073	0.339	0.201	3.11264e-06	3	HSPA1A
126	1.02076e-23	0.42307	0.825	0.644	1.39171e-19	3	ZFP36
127	1.04908e-21	0.392729	0.959	0.846	1.43031e-17	3	IER2
128	3.47475e-39	0.391796	0.27	0.058	4.73747e-35	3	VSIG4
129	2.67297e-27	0.364084	1	0.998	3.64432e-23	3	FTL
130	6.82994e-20	0.363778	0.38	0.174	9.31195e-16	3	HSPA1B
131	6.36091e-07	0.355863	0.336	0.224	0.00867247	3	AC020656.1
132	4.22125e-22	0.349622	0.727	0.515	5.75525e-18	3	CLEC7A
133	2.50315e-16	0.334923	0.265	0.112	3.41279e-12	3	MAFB
134	1.67669e-22	0.331798	0.855	0.642	2.28599e-18	3	MNDA
135	9.05503e-14	0.325723	0.981	0.931	1.23456e-09	3	LYZ
136	7.5359e-15	0.309221	0.557	0.368	1.02744e-10	3	FOSB
137	2.17504e-14	0.300624	0.21	0.082	2.96545e-10	3	CCL3
138	1.2124e-13	0.299672	0.276	0.126	1.65299e-09	3	CD14
139	1.66863e-17	0.298544	0.79	0.566	2.27501e-13	3	IFITM3
140	5.55466e-13	0.295872	0.762	0.634	7.57323e-09	3	RNASE6
141	3.35702e-14	0.289298	0.653	0.476	4.57697e-10	3	MEF2C
142	7.89059e-22	0.270145	0.276	0.099	1.0758e-17	3	NR4A2
143	1.85697e-17	0.260713	0.298	0.125	2.5318e-13	3	SGK1
144	7.62442e-15	0.256019	0.773	0.582	1.03951e-10	3	CLEC10A
145	1.43671e-16	0.255272	0.992	0.927	1.95881e-12	3	AIF1
146	2.98043e-07	0.254042	0.156	0.075	0.00406352	3	HSPA6
147	2.10081e-15	0.253219	0.393	0.211	2.86424e-11	3	ATP2B1-AS1
148	4.69188e-11	0.251092	0.866	0.777	6.39691e-07	3	NEAT1
149	2.74368e-13	0.250705	0.926	0.888	3.74073e-09	3	ITM2B
150	9.65574e-120	1.72744	0.291	0.004	1.31646e-115	4	PTGDS
151	3.84053e-81	1.2423	0.939	0.497	5.23617e-77	4	PLAC8
152	8.40206e-14	1.18301	0.282	0.114	1.14554e-09	4	GZMB
153	5.94164e-77	1.07224	0.93	0.441	8.10083e-73	4	PPP1R14A
154	4.17672e-61	1.06209	0.592	0.165	5.69455e-57	4	SOX4
155	7.8505e-59	1.00698	0.446	0.089	1.07034e-54	4	JCHAIN
156	9.83868e-74	0.996291	0.662	0.177	1.34141e-69	4	C12orf75
157	4.37867e-77	0.966412	0.362	0.035	5.96988e-73	4	HAMP
158	6.28754e-162	0.940846	0.549	0.031	8.57244e-158	4	LILRA4
159	1.68778e-72	0.926476	0.648	0.173	2.30112e-68	4	SERPINF1
160	2.77637e-40	0.855657	0.709	0.351	3.7853e-36	4	IGKC
161	2.187e-25	0.842492	0.817	0.562	2.98176e-21	4	LTB
162	4.14583e-106	0.789976	0.7	0.13	5.65243e-102	4	TCF4
163	7.05416e-24	0.771487	0.535	0.265	9.61764e-20	4	IRF8
164	3.25219e-44	0.750735	0.878	0.506	4.43403e-40	4	ALOX5AP
165	2.3059e-62	0.738537	0.648	0.193	3.14386e-58	4	LGMN
166	4.77817e-46	0.733012	0.751	0.352	6.51456e-42	4	PLP2
167	6.47295e-67	0.729261	0.643	0.174	8.82521e-63	4	APP
168	1.56058e-32	0.719874	0.977	0.876	2.12769e-28	4	S100A10
169	4.83985e-29	0.702424	0.981	0.96	6.59866e-25	4	S100A6
170	4.39169e-50	0.668514	0.563	0.168	5.98763e-46	4	CYB561A3
171	1.20897e-30	0.667538	0.653	0.319	1.64831e-26	4	AXL
172	3.35345e-61	0.653266	0.549	0.127	4.5721e-57	4	STMN1
173	3.82704e-45	0.637275	0.761	0.368	5.21779e-41	4	SEPT9
174	3.52458e-41	0.621696	0.812	0.44	4.80541e-37	4	SEPT6
175	1.36512e-24	0.604477	0.629	0.341	1.8612e-20	4	ITM2C
176	2.84165e-88	0.600757	0.441	0.048	3.87431e-84	4	CLIC3
177	1.07201e-50	0.590416	0.526	0.14	1.46158e-46	4	CD2
178	2.83934e-39	0.570686	0.535	0.18	3.87116e-35	4	CSF2RB
179	1.4546e-91	0.559106	0.362	0.026	1.9832e-87	4	TSPAN13
180	6.66328e-78	0.558242	0.545	0.098	9.08472e-74	4	CXCR3
181	3.34195e-17	0.554255	0.577	0.326	4.55641e-13	4	ATF5
182	3.3893e-91	0.540729	0.465	0.053	4.62098e-87	4	IL3RA
183	5.60897e-15	0.533862	0.967	0.885	7.64726e-11	4	S100A4
184	2.06742e-21	0.532917	0.883	0.724	2.81872e-17	4	HERPUD1
185	3.01819e-54	0.499324	0.408	0.076	4.115e-50	4	PLA2G16
186	7.74771e-28	0.483832	0.685	0.373	1.05632e-23	4	CCND3
187	1.74703e-76	0.465633	0.427	0.054	2.3819e-72	4	SUSD1
188	1.19832e-28	0.451151	0.526	0.197	1.63379e-24	4	SELL
189	4.2164e-51	0.445134	0.474	0.107	5.74864e-47	4	UGCG
190	9.40779e-147	2.32252	0.694	0.045	1.28266e-142	5	CCL22
191	1.19124e-30	2.10875	0.435	0.096	1.62414e-26	5	CCL17
192	4.52047e-284	2.05545	0.917	0.028	6.16321e-280	5	CCR7
193	8.37017e-156	1.99122	0.926	0.097	1.14119e-151	5	BIRC3
194	2.92191e-98	1.85711	0.917	0.184	3.98373e-94	5	FSCN1
195	4.26836e-82	1.82535	0.889	0.206	5.81948e-78	5	CD83
196	2.257e-44	1.69465	0.972	0.693	3.0772e-40	5	TXN
197	1.58277e-64	1.53918	0.472	0.05	2.15795e-60	5	G0S2
198	2.2387e-56	1.51004	0.917	0.347	3.05224e-52	5	MARCKSL1
199	2.57931e-133	1.43508	0.528	0.023	3.51663e-129	5	CCL19
200	1.90137e-129	1.35729	0.907	0.111	2.59233e-125	5	LAMP3
201	6.13861e-87	1.31161	0.713	0.101	8.36939e-83	5	TMEM176A
202	1.43845e-50	1.29711	0.972	0.674	1.96118e-46	5	BTG1
203	7.93895e-97	1.29486	0.843	0.141	1.0824e-92	5	MARCKS
204	1.88478e-92	1.12411	0.583	0.055	2.56971e-88	5	EBI3
205	7.3203e-64	1.08584	0.741	0.163	9.9805e-60	5	SAMSN1
206	5.08628e-56	1.08149	0.657	0.13	6.93464e-52	5	TMEM176B
207	3.37106e-45	1.07482	0.694	0.196	4.5961e-41	5	BCL2A1
208	9.26454e-27	1.06087	0.741	0.407	1.26313e-22	5	RPS27L
209	1.98116e-36	1.03294	0.907	0.533	2.70111e-32	5	PNRC1
210	1.14131e-18	1.01901	0.935	0.828	1.55606e-14	5	CRIP1
211	9.37025e-37	0.968487	0.954	0.609	1.27754e-32	5	ID2
212	4.67084e-45	0.963263	0.741	0.191	6.36822e-41	5	IL4I1
213	2.40963e-54	0.93652	0.704	0.157	3.28529e-50	5	CD40
214	2.17439e-67	0.931369	0.806	0.181	2.96456e-63	5	RASSF4
215	9.59976e-249	0.926435	0.648	0.009	1.30883e-244	5	LAD1
216	1.9843e-47	0.904152	0.731	0.195	2.7054e-43	5	CDKN1A
217	2.47392e-38	0.903178	1	0.91	3.37294e-34	5	GPX4
218	5.41531e-98	0.89944	0.769	0.102	7.38324e-94	5	RAB9A
219	1.98101e-22	0.883096	0.648	0.277	2.7009e-18	5	CST7
220	1.89867e-54	0.864408	0.657	0.13	2.58865e-50	5	IL7R
221	4.51699e-35	0.851965	0.926	0.598	6.15846e-31	5	CSF2RA
222	5.46727e-27	0.848249	0.843	0.445	7.45408e-23	5	BASP1
223	1.03997e-25	0.841528	0.926	0.525	1.4179e-21	5	RGS1
224	4.97173e-24	0.80714	0.796	0.411	6.77846e-20	5	GADD45B
225	1.90322e-84	0.7955	0.565	0.056	2.59485e-80	5	TRAF1
226	9.60045e-53	0.789482	0.519	0.084	1.30893e-48	5	DUSP5
227	3.80749e-12	0.788399	0.241	0.066	5.19113e-08	5	CD1B
228	4.27074e-42	0.787507	0.676	0.182	5.82273e-38	5	TNFAIP2
229	7.09032e-06	0.78649	0.5	0.345	0.0966694	5	C15orf48
230	2.0809e-43	1.86968	0.589	0.101	2.8371e-39	6	S100B
231	1.0662e-06	1.55376	0.575	0.363	0.0145366	6	HIST1H4C
232	2.69939e-15	1.32275	0.603	0.267	3.68035e-11	6	HMGB2
233	1.91831e-33	1.25487	0.63	0.151	2.61542e-29	6	STMN1
234	1.78399e-16	1.21589	0.836	0.578	2.43229e-12	6	LTB
235	6.06328e-21	1.13953	0.932	0.745	8.26668e-17	6	H2AFZ
236	3.63846e-135	1.10023	0.548	0.018	4.96068e-131	6	PCLAF
237	4.77072e-14	1.08274	0.808	0.619	6.5044e-10	6	ID2
238	9.21285e-08	1.0524	0.74	0.638	0.00125608	6	TUBB
239	4.97601e-190	0.993311	0.466	0.003	6.7843e-186	6	TYMS
240	2.10575e-19	0.950176	0.945	0.849	2.87098e-15	6	GSN
241	1.42331e-95	0.870279	0.274	0.004	1.94054e-91	6	UBE2C
242	3.04261e-06	0.816968	0.863	0.813	0.0414829	6	HMGN2
243	1.3146e-46	0.788477	0.575	0.082	1.79232e-42	6	CA2
244	2.6897e-12	0.772167	0.616	0.32	3.66713e-08	6	DUT
245	2.18092e-60	0.747748	0.26	0.009	2.97347e-56	6	PIGR
246	1.97612e-14	0.725962	0.986	0.987	2.69424e-10	6	COTL1
247	5.55162e-26	0.678019	0.521	0.126	7.56909e-22	6	CKS1B
248	9.45839e-19	0.635885	0.466	0.132	1.28956e-14	6	PCNA
249	1.06062e-65	0.634697	0.342	0.016	1.44605e-61	6	IGF1
250	1.65898e-06	0.630554	0.959	0.905	0.0226185	6	HMGB1
251	1.70563e-14	0.622153	0.795	0.516	2.32545e-10	6	RANBP1
252	4.22258e-14	0.610451	0.726	0.382	5.75707e-10	6	PTMS
253	3.57482e-15	0.588735	1	0.999	4.87391e-11	6	GAPDH
254	1.36099e-10	0.586772	0.932	0.738	1.85557e-06	6	CKLF
255	6.43834e-43	0.577759	0.466	0.058	8.77803e-39	6	MCM7
256	9.10791e-14	0.576128	0.877	0.623	1.24177e-09	6	LDHB
257	7.02377e-43	0.574988	0.534	0.075	9.5762e-39	6	GPR82
258	9.00712e-117	0.574426	0.411	0.009	1.22803e-112	6	TK1
259	1.1938e-17	0.571818	0.767	0.374	1.62763e-13	6	MZT2A
260	5.94384e-12	0.570659	0.836	0.497	8.10383e-08	6	RUNX3
261	1.68377e-06	0.567204	0.89	0.907	0.0229565	6	CTSH
262	1.25029e-27	0.558998	0.301	0.037	1.70464e-23	6	TPM2
263	3.1944e-33	0.538854	0.589	0.115	4.35524e-29	6	TMEM97
264	2.05176e-29	0.521761	0.205	0.015	2.79736e-25	6	CAMP
265	2.79881e-16	0.519101	1	0.994	3.8159e-12	6	ACTG1
266	3.41576e-28	0.504017	0.425	0.071	4.65705e-24	6	CDH17
267	1.95211e-06	0.501662	0.616	0.415	0.0266151	6	ANP32B
268	7.23297e-43	0.498561	0.301	0.022	9.86143e-39	6	NUSAP1
269	1.16492e-11	0.495194	0.849	0.644	1.58826e-07	6	RAN
