# Supplementary material for: Inflammatory and tolerogenic myeloid cells determine outcome following human allergen challenge
Source: J Exp Med. 2023 Jul 10;220(9):e20221111. doi: 10.1084/jem.20221111 (PMC10333709; doi:10.1084/jem.20221111)
Supplement: Table S6 — provides spectral cytometry antibody panel. [file JEM_20221111_TableS6.xlsx]

## Sheet: S6 Spectral panel
Table S6 spectral cytometry panel
#	Marker	Fluorophore	Supplier	Clone	Cat #
	IL-10 Secretion assay catch antibody		Miltenyi biotec		130-090-434
	TNF-α Secretion assay catch antibody		Miltenyi biotec		130-091-267
1	Viability	LIVE DEAD Blue	Thermo		L23105
2	CD14	BUV395	BD Biosciences	MφP9	563561
3	CD16	BUV496	BD Biosciences	3G8	612944
4	CD56	BUV563	BD Biosciences	NCAM16.2	612928
5	CD11c	BUV661	BD Biosciences	P67.6	749019
6	CD33	BUV737	BD Biosciences	HIM3-4	749230
7	CD1c	BUV805	BD Biosciences	B-ly6	612968
8	CD301 CLEC10a	Alexa405	Biotechne	744812	FAB48881V-100UG
9	CD85k	BV480	BD Biosciences	ZM3.8	746718
10	CD1a	BV510	BD Biosciences	HI149	563482
11	CD64	BV605	Biolegend	10.1	305033
12	CD123	BV650	Biolegend	6H6	306020
13	CD163	BV711	biolegend	GHI/61	333629
14	CD141	BV750	BD Biosciences	1A4	747244
15	CD68	BV785	Biolegend	Y1/82A	333826
16	CD367 CLEC4A	FITC	Miltenyi biotec	REA329	130-105-031
17	FcERI	BB700	BD Biosciences	AER-37	747780
18	CD275 ICOSL	PerCP-eFluor 710	Thermo	MIH12	46-5889-41
19	IL-10	PE	Miltenyi biotec		130-090-434
20	CD85j ILT2	PE/Dazzle594	Biolegend	GHI/75	333716
21	CD80	PE/Cy5	Biolegend	2D10	305209
22	PDL1	PE/Cy7	Biolegend	MIH3	374506
23	HLA-DR	PE-Fire 810	Biolegend	L243	Custom
24	TNFa	APC	Miltenyi biotec		130-091-267
25	CD86	APC-R700	BD Biosciences	2331 (FUN-1)	565149
26	CD3	APC/Cy7	Biolegend	UCHT1	300426
27	CD19	APC/Cy7	Biolegend	HIB19	302218
28	CD38	APC/Fire 810	Biolegend	HIT2	303550
