# Supplementary material for: Inflammatory and tolerogenic myeloid cells determine outcome following human allergen challenge
Source: J Exp Med. 2023 Jul 10;220(9):e20221111. doi: 10.1084/jem.20221111 (PMC10333709; doi:10.1084/jem.20221111)
Supplement: Table S7 — provides the number of cells per donor per cluster in transcriptomic data. [file JEM_20221111_TableS7.xlsx]

## Sheet: S7 # Cells per donor scRNAseq
Table S7 Number of cells used for scRNAseq analysis per donor/condition
Donor ID	Timepoint Group	Before Challenge	After Challenge
1702	Control	667	917
1703	Control	548	505
1704	Patient	1173	392
1705	Control	801	895
1706	Control	1510	934
1707	Control	712	371
1708	Patient	920	199
1709	Control	1959	1276
1710	Patient	531	506
1712	Patient	444	315
1714	Control	616	518
1716	Control	1224	391
1720	Patient	224	551
1721	Patient	303	NA
1722	Control	444	523
1723	Patient	299	NA
1724	Patient	1121	704
1726	Control	2100	1455
1728	Patient	1183	1076
1729	Patient	940	770
1730	Control	202	719
1732	Patient	809	194
1733	Control	174	117
1735	Patient	678	975
1738	Control	692	260
1739	Control	494	216
1742	Control	1059	512
1743	Control	1004	404
1744	Patient	340	269
1745	Patient	636	535
1746	Patient	134	576
1750	Patient	437	NA
1754	Patient	682	564
1755	Control	539	275
1756	Patient	377	203
1757	Patient	531	196
1758	Patient	483	NA
1760	Control	161	366
1767	Patient	241	167
