# Supplementary material for: Inflammatory and tolerogenic myeloid cells determine outcome following human allergen challenge
Source: J Exp Med. 2023 Jul 10;220(9):e20221111. doi: 10.1084/jem.20221111 (PMC10333709; doi:10.1084/jem.20221111)
Supplement: Table S8 — provides the number of cells per group/timepoint per (sub)cluster in transcriptomic data. [file JEM_20221111_TableS8.xlsx]

## Sheet: S8 #Cells per cluster
Table S8. Cell counts per cluster/condition
Cluster #	Cluster name	control_Before	control_After	patient_Before	patient_After
Cluster 0	T-cell	2956	1659	2396	1276
Cluster 1	T-cell	2213	1405	2005	967
Cluster 2	T-cell	1264	971	1158	834
Cluster 3	T-cell	930	1122	431	223
Cluster 4	Classical monocyte	519	658	590	575
Cluster 5	cDC2	643	444	688	517
Cluster 6	T-cell	706	484	723	358
Cluster 7	NK-cell	665	489	478	510
Cluster 8	T-cell	679	459	524	244
Cluster 9	T-cell	510	351	500	455
Cluster 10	B-cell	534	343	533	337
Cluster 11	NK-cell	706	301	265	147
Cluster 12	T-cell	345	290	342	207
Cluster 13	Non-classical monocyte	349	295	218	275
Cluster 14	T-cell	311	311	315	189
Cluster 15	pDC	401	238	252	178
Cluster 16	Treg	166	124	212	175
Cluster 17	T-cell	122	148	213	135
Cluster 18	Macrophages	160	135	166	134
Cluster 19	T-cell	248	135	119	49
Cluster 20	Mast cells	104	80	118	221
Cluster 21	T-cell	184	89	95	86
Cluster 22	cDC1	93	58	56	33
Cluster 23	Doublets	52	28	28	32
Cluster 24	Plasma cells	28	26	33	16
Cluster 25	T-cell	18	11	28	19
Cluster 4.0	CRIP1+ Monocyte	170	210	130	225
Cluster 4.1	HLA-DRhi Monocyte	187	151	118	135
Cluster 4.2	HLA-DRlow Monocyte (MDSC)	62	114	115	107
Cluster 4.3	HLA-DRlow Monocyte (MDSC)	33	113	118	54
Cluster 4.4	HLA-DRhi Monocyte	67	70	109	54
Cluster 5.0	Effector DC2B (CD1a+)	121	106	270	220
Cluster 5.1	DC3/DC2B	106	108	100	98
Cluster 5.2	DC2A (Lagerin+)	144	75	107	77
Cluster 5.3	DC2B (FCGR2B+)	142	84	98	42
Cluster 5.4	AS/Pre-DC	78	35	67	33
Cluster 5.5	Mature DC	25	24	31	28
Cluster 5.6	Mitotic DC2A	27	12	15	19
