# Supplementary material for: Inflammatory and tolerogenic myeloid cells determine outcome following human allergen challenge
Source: J Exp Med. 2023 Jul 10;220(9):e20221111. doi: 10.1084/jem.20221111 (PMC10333709; doi:10.1084/jem.20221111)
Supplement: Table S9 — provides the number of cells per group/timepoint per (sub)cluster and donor in transcriptomic data. [file JEM_20221111_TableS9.xlsx]

## Sheet: S9 #Cells cluster&sample RNA
	Donor ID	1702	1703	1704	1705	1706	1707	1708	1709	1710	1712	1714	1716	1720	1721	1722	1723	1724	1726	1728	1729	1730	1732	1733	1735	1738	1739	1742	1743	1744	1745	1746	1750	1754	1755	1756	1757	1758	1760	1767
Cluster	Timepoint Group	Control	Control	Patient	Control	Control	Control	Patient	Control	Patient	Patient	Control	Control	Patient	Patient	Control	Patient	Patient	Control	Patient	Patient	Control	Patient	Control	Patient	Control	Control	Control	Control	Patient	Patient	Patient	Patient	Patient	Control	Patient	Patient	Patient	Control	Patient
Total cells	Before Challenge	667	548	1173	801	1510	712	920	1959	531	444	616	1224	224	303	444	299	1121	2100	1183	940	202	809	174	678	692	494	1059	1004	340	636	134	437	682	539	377	531	483	161	241
Total cells	After Challenge	917	505	392	895	934	371	199	1276	506	315	518	391	551	NA	523	NA	704	1455	1076	770	719	194	117	975	260	216	512	404	269	535	576	NA	564	275	203	196	NA	366	167
Cluster 0	Before Challenge	215	73	265	53	254	225	159	233	142	16	60	437	44	74	166	71	67	359	169	170	48	210	10	124	138	106	290	145	61	168	30	62	217	110	24	83	159	34	81
Cluster 0	After Challenge	243	33	89	80	138	82	42	130	77	14	55	39	68	NA	108	NA	111	194	46	126	122	44	4	170	39	45	95	130	107	79	52	NA	160	72	29	39	NA	50	23
Cluster 1	Before Challenge	65	125	211	95	198	115	253	397	69	108	156	198	48	23	45	28	209	261	190	120	24	124	25	88	98	112	98	108	39	141	18	86	40	64	85	29	48	29	48
Cluster 1	After Challenge	62	93	65	62	153	42	10	242	93	44	115	84	93	NA	74	NA	144	114	120	70	63	18	20	72	32	61	54	28	25	76	58	NA	20	45	32	16	NA	61	11
Cluster 2	Before Challenge	41	137	33	100	90	72	98	186	79	101	72	76	20	34	62	34	213	112	132	43	9	27	36	50	44	46	124	27	71	46	14	36	17	18	22	31	39	12	18
Cluster 2	After Challenge	122	53	31	96	91	63	13	56	51	63	104	22	36	NA	39	NA	61	65	81	52	75	5	12	82	17	21	73	16	28	111	141	NA	9	11	29	26	NA	35	15
Cluster 3	Before Challenge	27	0	60	3	266	0	22	48	14	3	1	24	4	10	8	2	13	310	16	132	1	40	4	15	86	6	29	7	4	2	1	15	46	109	0	12	19	1	1
Cluster 3	After Challenge	65	2	27	9	38	1	3	86	15	3	0	3	11	NA	24	NA	20	721	3	39	44	7	4	22	49	3	42	1	11	3	6	NA	43	23	1	9	NA	7	0
Cluster 4	Before Challenge	28	20	11	42	27	41	23	19	11	13	42	28	6	12	15	4	84	76	87	76	18	21	9	20	22	7	40	66	21	19	11	30	30	16	44	45	20	3	2
Cluster 4	After Challenge	101	16	10	33	22	27	17	50	20	23	35	82	26	NA	23	NA	71	48	139	29	55	13	9	41	14	10	29	48	16	20	71	NA	16	15	31	16	NA	41	16
Cluster 5	Before Challenge	24	55	33	31	47	26	36	88	30	69	53	49	22	6	21	12	66	48	61	46	19	15	25	90	17	25	57	33	24	39	10	31	18	14	21	27	16	11	16
Cluster 5	After Challenge	26	57	11	24	43	18	4	44	28	36	33	45	12	NA	41	NA	49	17	32	87	23	8	8	108	7	6	17	12	8	48	36	NA	23	3	16	7	NA	20	4
Cluster 6	Before Challenge	38	5	120	37	59	8	62	75	14	8	2	40	6	40	23	11	34	254	41	10	4	110	4	7	12	25	38	26	10	39	3	11	86	53	4	69	23	3	15
Cluster 6	After Challenge	41	3	31	85	51	18	33	78	18	6	7	4	9	NA	15	NA	28	81	18	5	27	16	2	14	9	10	21	15	8	16	11	NA	134	14	3	4	NA	3	4
Cluster 7	Before Challenge	27	3	25	35	110	39	12	33	9	22	33	29	12	17	12	3	54	55	67	41	13	16	7	17	63	16	13	120	20	16	1	25	34	34	49	12	22	23	4
Cluster 7	After Challenge	12	21	16	23	67	20	16	66	25	33	14	16	71	NA	26	NA	16	22	129	42	89	8	6	61	13	7	32	24	12	8	18	NA	15	10	9	11	NA	21	20
Cluster 8	Before Challenge	26	0	162	27	119	14	64	28	26	2	1	38	0	19	19	22	2	110	13	8	4	36	1	12	7	5	8	250	5	6	9	17	40	14	3	46	30	8	2
Cluster 8	After Challenge	17	1	24	43	77	9	9	138	37	0	3	3	2	NA	11	NA	5	39	3	2	15	10	5	67	14	0	12	31	17	2	9	NA	51	3	1	3	NA	38	2
Cluster 9	Before Challenge	23	6	8	79	25	38	11	32	13	3	5	35	10	5	27	16	15	25	186	63	13	37	17	11	81	11	62	5	22	10	5	10	14	26	27	18	6	0	10
Cluster 9	After Challenge	6	19	5	91	12	11	7	22	13	6	4	8	14	NA	27	NA	3	6	225	33	34	17	16	39	20	5	35	8	8	9	36	NA	4	20	8	13	NA	7	15
Cluster 10	Before Challenge	8	12	9	48	61	8	18	93	27	26	23	35	5	10	3	8	148	74	26	31	2	36	8	29	22	25	66	38	7	18	1	21	37	4	18	37	18	4	3
Cluster 10	After Challenge	47	34	6	52	39	12	4	29	26	12	13	3	20	NA	14	NA	102	21	46	27	14	5	7	7	4	11	21	10	4	28	24	NA	7	8	5	12	NA	4	2
Cluster 11	Before Challenge	21	12	28	37	42	6	10	323	7	19	20	20	1	2	5	20	28	121	15	12	4	14	8	15	16	15	40	12	8	20	0	14	6	3	8	15	19	1	4
Cluster 11	After Challenge	21	9	8	75	46	10	5	46	5	10	11	0	4	NA	3	NA	10	28	26	13	14	5	4	23	9	2	8	6	1	11	19	NA	2	5	1	3	NA	4	1
Cluster 12	Before Challenge	12	23	17	46	26	7	24	43	21	9	11	16	11	15	13	15	30	42	12	26	4	27	5	10	6	23	50	12	18	19	5	15	9	4	11	22	17	2	9
Cluster 12	After Challenge	17	45	3	50	19	7	2	21	10	9	25	1	20	NA	12	NA	7	17	38	25	37	0	8	33	6	2	8	4	8	11	15	NA	5	5	8	7	NA	6	6
Cluster 13	Before Challenge	22	3	6	20	30	33	8	26	7	11	6	21	2	2	6	3	4	32	65	9	18	13	3	1	41	8	5	68	7	9	3	12	6	4	15	19	7	3	9
Cluster 13	After Challenge	7	14	15	25	37	14	15	30	22	12	9	18	10	NA	9	NA	18	5	96	4	41	9	4	4	4	3	15	42	1	3	25	NA	1	8	12	10	NA	10	18
Cluster 14	Before Challenge	25	2	69	36	69	11	58	21	14	5	9	25	8	8	4	15	14	43	9	33	1	28	0	6	7	4	12	18	3	11	2	5	12	21	2	7	2	3	4
Cluster 14	After Challenge	49	21	24	10	43	1	10	51	28	8	15	21	44	NA	9	NA	8	33	7	11	9	8	0	9	6	7	8	5	7	7	1	NA	6	12	3	1	NA	11	7
Cluster 15	Before Challenge	23	28	37	18	18	3	10	127	16	6	51	35	4	3	1	4	9	17	30	13	7	5	3	46	2	12	39	11	3	11	4	9	13	3	5	9	15	3	0
Cluster 15	After Challenge	25	9	5	37	17	1	2	15	3	13	14	14	8	NA	56	NA	5	4	13	55	9	5	4	32	3	0	14	3	0	11	7	NA	9	5	3	2	NA	8	5
Cluster 16	Before Challenge	5	21	16	11	4	7	18	21	5	3	14	22	6	4	4	6	27	21	8	13	4	3	2	30	2	17	4	2	2	18	3	16	1	2	7	13	5	3	8
Cluster 16	After Challenge	5	12	4	20	6	16	0	13	2	3	7	9	17	NA	6	NA	9	9	2	35	4	2	1	43	1	1	6	0	2	37	10	NA	6	1	1	1	NA	7	1
Cluster 17	Before Challenge	10	1	14	34	7	0	3	8	1	0	2	9	1	4	0	8	39	20	1	69	0	26	0	11	3	2	18	1	6	9	0	1	14	3	2	3	1	4	0
Cluster 17	After Challenge	6	1	5	10	7	1	0	62	3	1	4	16	56	NA	4	NA	3	17	0	13	4	2	0	27	1	1	4	6	2	0	2	NA	11	2	1	5	NA	2	4
Cluster 18	Before Challenge	5	4	14	6	6	15	15	35	11	5	4	16	1	1	4	4	7	6	21	5	3	15	1	12	9	7	21	10	3	9	3	3	10	7	8	8	7	1	4
Cluster 18	After Challenge	6	13	4	21	6	3	3	34	9	9	4	1	8	NA	6	NA	7	4	17	16	7	7	0	20	5	6	11	4	0	6	10	NA	10	2	1	2	NA	2	5
Cluster 19	Before Challenge	11	1	3	3	31	25	8	34	1	0	19	34	4	5	2	2	33	20	16	3	0	0	0	17	3	4	12	23	1	2	6	2	3	23	6	4	2	3	1
Cluster 19	After Challenge	9	5	1	16	9	1	2	31	3	3	11	0	4	NA	4	NA	4	1	5	11	20	1	0	9	1	5	2	7	0	2	0	NA	2	5	1	0	NA	8	1
Cluster 20	Before Challenge	0	6	4	8	4	6	0	16	1	1	24	1	5	3	3	4	4	0	1	1	4	0	1	41	0	8	3	9	1	13	3	11	7	1	8	9	1	10	0
Cluster 20	After Challenge	0	17	7	2	0	5	1	1	1	0	24	0	6	NA	5	NA	1	1	3	60	0	0	0	71	0	7	0	1	0	42	1	NA	23	2	4	0	NA	15	1
Cluster 21	Before Challenge	2	2	13	8	11	1	1	34	3	1	3	14	1	4	0	6	9	63	6	2	1	3	1	6	8	2	24	7	3	6	1	3	7	3	3	10	5	0	2
Cluster 21	After Challenge	21	2	1	18	7	6	1	17	3	4	1	0	10	NA	0	NA	4	2	9	5	6	2	0	15	2	0	4	1	3	1	15	NA	1	1	2	5	NA	1	5
Cluster 22	Before Challenge	3	3	7	14	3	0	4	26	4	4	1	5	2	0	0	1	4	22	2	9	0	0	0	4	3	7	4	1	1	4	0	1	5	1	2	1	1	0	0
Cluster 22	After Challenge	7	4	0	10	5	2	0	7	3	0	0	1	1	NA	1	NA	6	6	5	4	3	1	2	1	4	1	0	0	1	0	5	NA	6	2	0	0	NA	3	0
Cluster 23	Before Challenge	4	0	1	6	2	8	1	0	0	5	2	12	1	0	0	0	5	6	7	0	0	0	2	0	2	0	2	4	0	0	1	0	6	2	1	0	0	0	0
Cluster 23	After Challenge	1	1	0	3	1	0	0	2	6	3	6	1	0	NA	5	NA	8	0	9	1	3	1	0	3	0	1	1	1	0	0	1	NA	0	1	0	0	NA	1	0
Cluster 24	Before Challenge	2	3	6	0	0	0	2	10	6	4	1	5	0	0	0	0	0	3	0	3	0	2	2	1	0	1	0	1	0	1	0	0	4	0	1	2	1	0	0
Cluster 24	After Challenge	1	14	0	0	0	0	0	5	1	0	3	0	0	NA	1	NA	1	0	3	1	1	0	0	2	0	0	0	1	0	1	2	NA	0	0	1	4	NA	0	0
Cluster 25	Before Challenge	0	3	1	4	1	4	0	3	0	0	1	0	0	2	1	0	3	0	2	2	1	1	0	15	0	0	0	0	0	0	0	1	0	0	1	0	0	0	0
Cluster 25	After Challenge	0	6	0	0	0	1	0	0	4	0	1	0	1	NA	0	NA	3	0	1	4	0	0	1	0	0	1	0	0	0	3	1	NA	0	0	1	0	NA	1	1
Cluster 4.0	Before Challenge	8	2	4	21	11	15	9	7	3	1	6	13	3	0	11	0	6	38	44	5	11	2	0	6	11	0	11	3	10	2	2	0	18	2	1	2	12	0	0
Cluster 4.0	After Challenge	1	3	6	17	6	14	12	9	7	13	10	41	2	NA	14	NA	39	33	75	4	14	5	5	4	0	3	0	27	0	6	41	NA	1	7	1	9	NA	6	0
Cluster 4.1	Before Challenge	17	2	3	11	11	13	6	5	7	4	6	10	1	2	3	2	9	20	20	11	7	10	2	1	9	2	9	52	3	2	1	5	5	7	12	7	5	1	2
Cluster 4.1	After Challenge	10	5	4	10	15	3	4	8	10	5	10	9	2	NA	8	NA	10	7	35	6	24	5	1	11	4	5	1	19	3	3	13	NA	2	7	6	7	NA	5	9
Cluster 4.2	Before Challenge	2	0	1	8	3	9	3	1	0	3	5	4	0	5	0	0	10	17	16	20	0	7	3	2	1	0	4	2	7	7	3	9	6	3	9	5	2	0	0
Cluster 4.2	After Challenge	38	3	0	4	1	4	1	8	3	2	6	12	10	NA	1	NA	19	8	28	9	10	3	1	7	2	1	3	2	1	4	2	NA	6	1	7	0	NA	9	5
Cluster 4.3	Before Challenge	1	0	2	0	2	3	0	0	0	0	6	0	0	4	0	2	7	0	0	36	0	0	1	0	0	5	0	9	0	5	0	10	1	4	20	31	0	2	0
Cluster 4.3	After Challenge	51	1	0	1	0	0	0	13	0	0	0	0	11	NA	0	NA	1	0	1	3	6	0	0	7	8	0	23	0	12	0	0	NA	5	0	14	0	NA	10	0
Cluster 4.4	Before Challenge	0	16	1	2	0	1	5	6	1	5	19	1	2	1	1	0	52	1	7	4	0	2	3	11	1	0	16	0	1	3	5	6	0	0	2	0	1	0	0
Cluster 4.4	After Challenge	1	4	0	1	0	6	0	12	0	3	9	20	1	NA	0	NA	2	0	0	7	1	0	2	12	0	1	2	0	0	7	15	NA	2	0	3	0	NA	11	2
Cluster 5.0	Before Challenge	4	6	9	13	0	6	5	4	1	32	10	10	9	3	4	5	26	8	18	21	0	10	1	44	3	1	35	7	15	7	8	11	7	5	10	12	9	4	8
Cluster 5.0	After Challenge	3	2	6	6	8	6	0	13	4	19	4	28	2	NA	11	NA	14	6	5	46	1	2	1	63	0	0	3	3	0	27	6	NA	19	2	5	2	NA	9	0
Cluster 5.1	Before Challenge	6	3	6	7	12	4	0	1	2	3	5	4	4	1	1	2	20	8	8	11	5	2	9	5	7	5	2	19	5	1	0	6	4	4	7	11	1	4	1
Cluster 5.1	After Challenge	8	9	1	7	23	6	2	6	10	6	4	5	8	NA	7	NA	5	0	13	6	12	2	3	7	2	2	4	6	4	9	12	NA	2	0	9	0	NA	4	2
Cluster 5.2	Before Challenge	10	5	6	2	23	3	1	16	3	6	18	21	5	1	9	2	14	13	18	2	3	1	3	18	4	7	1	2	0	11	1	4	6	2	2	0	2	2	4
Cluster 5.2	After Challenge	6	1	0	2	4	3	0	13	1	3	4	3	0	NA	13	NA	19	7	8	13	5	2	1	21	4	1	4	2	1	2	4	NA	1	1	0	1	NA	1	1
Cluster 5.3	Before Challenge	2	33	4	6	4	10	25	45	23	15	8	5	2	0	5	3	0	6	5	5	5	0	4	0	1	6	2	0	0	9	1	2	0	0	1	0	1	0	2
Cluster 5.3	After Challenge	4	33	3	3	5	0	2	7	12	5	14	3	2	NA	3	NA	1	0	2	2	1	0	1	0	0	2	3	1	3	4	5	NA	0	0	1	0	NA	4	0
Cluster 5.4	Before Challenge	1	3	3	1	6	2	3	17	1	10	5	7	0	1	2	0	2	8	5	3	4	2	2	17	1	1	14	3	1	6	0	6	0	1	1	3	2	0	1
Cluster 5.4	After Challenge	1	2	0	2	2	1	0	3	1	1	6	5	0	NA	2	NA	5	4	3	11	3	1	1	3	0	0	2	0	0	2	3	NA	0	0	1	1	NA	1	1
Cluster 5.5	Before Challenge	0	3	5	1	2	1	2	0	0	3	0	1	2	0	0	0	2	2	7	2	0	0	5	2	0	3	2	2	3	0	0	2	0	2	0	0	1	1	0
Cluster 5.5	After Challenge	2	8	1	3	1	2	0	2	0	2	1	1	0	NA	0	NA	0	0	1	4	0	0	1	9	1	1	0	0	0	4	5	NA	1	0	0	1	NA	1	0
Cluster 5.6	Before Challenge	1	2	0	1	0	0	0	5	0	0	7	1	0	0	0	0	2	3	0	2	2	0	1	4	1	2	1	0	0	5	0	0	1	0	0	1	0	0	0
Cluster 5.6	After Challenge	2	2	0	1	0	0	0	0	0	0	0	0	0	NA	5	NA	5	0	0	5	1	1	0	5	0	0	1	0	0	0	1	NA	0	0	0	2	NA	0	0
