# Supplementary material for: Inflammatory and tolerogenic myeloid cells determine outcome following human allergen challenge
Source: J Exp Med. 2023 Jul 10;220(9):e20221111. doi: 10.1084/jem.20221111 (PMC10333709; doi:10.1084/jem.20221111)
Supplement: Table S10 — provides the number of cells in each (sub)cluster and donor for proteomic data. [file JEM_20221111_TableS10.xlsx]

## Sheet: S10 #Cells cluster&sample CyTOF
Donor_number	1702	1702	1703	1703	1705	1705	1706	1706	1707	1707	1709	1709	1714	1714	1716	1716	1718	1718	1722	1722	1726	1726	1730	1730	1743	1743	1747	1704	1704	1708	1708	1710	1710	1712	1712	1717	1720	1720	1721	1723	1724	1724	1727	1727	1728	1728	1732	1732	1735
Timepoint	Before	After	Before	After	Before	After	Before	After	Before	After	Before	After	Before	After	Before	After	Before	After	Before	After	Before	After	Before	After	Before	After	Before	Before	After	Before	After	Before	After	Before	After	Before	Before	After	Before	Before	Before	After	Before	After	Before	After	Before	After	Before
total_cells	21376	14193	71920	76999	48564	42006	8479	4157	18327	127196	74016	76624	15646	70001	140846	132990	72513	23600	100079	101264	124579	120203	113012	67585	94286	40419	59497	24688	20230	23095	20503	120895	86245	50656	36741	12228	68034	54883	55527	45932	114029	67705	91542	52533	102700	88147	19497	37781	223105
CD45	5764	9470	14251	13252	10775	15128	2181	1549	3323	19916	33749	17868	4362	9645	21775	29697	17462	4473	17838	18844	53536	51891	9634	12182	8725	4168	19273	6032	3304	5007	3820	20607	13934	9819	6060	1739	8962	11482	6737	6169	41425	16574	4125	9209	16674	35415	7881	8050	28461
PBMC	5078	6469	13294	12129	8728	13927	1965	1506	2220	16662	31434	15951	2369	7363	21144	26561	14032	3786	17012	16574	44926	45957	7726	7244	7782	2989	10514	5425	2377	4092	3271	18090	11200	8809	4112	1406	7733	7579	5847	5481	29419	11658	3734	7430	13471	21785	6819	6145	19671
Cytof_3.1	42	32	423	156	67	39	16	19	31	135	139	160	25	126	82	445	47	34	81	73	108	82	103	71	102	21	201	29	8	43	22	141	157	178	60	10	108	129	39	39	728	118	40	79	155	198	42	68	676
Cytof_3.10	12	135	30	167	129	323	10	3	39	600	58	100	26	101	167	252	281	42	125	188	323	182	162	198	187	112	769	14	19	24	86	83	95	78	42	15	117	273	135	33	722	189	24	16	203	531	8	78	26
Cytof_3.11	31	15	140	203	48	56	11	7	53	116	203	56	22	100	113	546	67	26	146	202	121	197	246	66	67	23	40	41	18	70	32	337	159	328	72	21	117	62	78	75	523	198	63	44	210	153	13	49	565
Cytof_3.12	6	4	288	91	45	21	7	3	22	29	427	197	25	198	38	133	16	16	28	86	33	37	16	4	8	1	17	21	13	31	7	145	51	135	122	1	5	11	6	12	54	38	44	130	38	22	37	15	379
Cytof_3.13	10	19	64	24	44	150	6	4	18	89	31	78	10	69	110	124	106	37	83	117	66	37	140	63	186	95	100	12	7	16	46	72	132	32	37	10	17	13	27	14	101	14	48	20	25	59	17	33	15
Cytof_3.14	9	19	50	33	29	78	19	10	21	80	47	87	16	39	167	94	111	26	96	106	60	46	67	33	93	27	61	20	18	42	23	70	86	46	20	8	32	29	19	23	223	52	35	24	65	53	32	27	55
Cytof_3.15	1	4	35	9	4	8	5	1	37	73	20	23	3	12	5	56	10	12	5	10	31	32	13	13	6	1	73	0	6	3	0	23	12	27	26	1	1	13	17	6	41	30	19	63	181	410	8	10	88
Cytof_3.16	9	2	48	116	18	11	7	3	9	48	128	54	8	69	136	60	78	11	67	29	59	30	30	9	16	4	6	36	4	27	7	73	92	78	7	6	4	14	14	24	76	26	37	15	52	22	33	21	86
Cytof_3.17	23	20	77	43	23	22	9	5	7	40	208	50	18	33	86	242	16	10	57	130	111	87	76	28	13	4	74	12	11	27	7	92	68	80	24	3	13	29	7	39	212	39	17	41	63	53	17	14	248
Cytof_3.18	8	14	6	214	6	22	1	0	30	174	54	1	18	16	48	125	31	1	43	44	54	47	51	64	88	36	25	34	16	25	37	32	90	76	1	13	9	18	11	17	56	32	5	7	149	346	26	44	13
Cytof_3.19	0	2	29	6	8	3	0	2	11	108	4	17	5	4	9	6	12	5	11	5	7	4	20	16	4	0	35	0	2	1	0	18	3	10	10	1	13	6	20	7	272	28	11	4	52	157	1	5	25
Cytof_3.2	61	38	28	260	68	150	28	29	77	537	282	331	25	51	227	341	410	72	130	188	214	115	520	367	466	193	70	24	36	21	136	86	447	141	117	39	139	97	58	34	431	243	45	74	386	1299	37	154	65
Cytof_3.20	0	0	0	0	0	0	0	0	2	1	0	0	0	0	0	0	1	0	1	0	0	0	0	0	0	0	0	0	1	0	0	1	0	0	1	0	0	0	2	0	0	0	1	2	0	4	0	0	0
Cytof_3.21	0	28	8	6	9	59	3	3	0	45	25	248	2	11	13	49	18	12	34	27	28	31	52	40	23	14	75	0	5	5	14	23	22	16	3	4	22	70	9	8	3036	277	8	1	10	23	1	10	3
Cytof_3.22	1	3	1	0	2	5	0	1	0	1	2	0	0	0	1	8	0	0	6	3	20	15	0	1	3	0	10	0	0	0	0	2	0	1	0	0	234	1	0	0	2	0	0	0	4	13	0	1	0
Cytof_3.23	20	8	385	306	58	24	12	6	30	59	148	106	9	68	36	328	42	56	72	120	69	86	43	37	32	10	7	55	19	80	14	240	154	354	111	17	16	47	32	37	204	84	33	66	141	70	30	32	511
Cytof_3.3	78	131	294	136	112	297	29	8	13	112	1471	137	95	130	308	565	64	23	148	766	276	252	150	107	43	28	79	93	31	55	45	381	95	163	120	3	44	88	18	44	497	63	43	140	240	147	43	47	833
Cytof_3.4	135	242	288	262	269	208	29	27	98	382	113	126	98	337	196	2816	188	83	222	532	1138	1032	206	394	455	156	859	57	66	145	90	166	936	240	181	32	9	184	49	50	144	73	99	313	590	1098	100	143	163
Cytof_3.5	4	36	11	25	5	16	8	3	1	62	47	43	10	45	59	33	23	9	23	53	35	39	14	77	15	46	126	1	4	2	1	79	15	23	15	2	9	52	5	16	20	60	24	37	29	143	7	34	37
Cytof_3.6	14	36	69	42	46	54	7	2	2	99	310	87	5	16	42	69	46	6	30	45	353	84	23	18	11	9	44	36	12	12	7	60	58	33	7	3	9	34	10	21	136	45	12	27	28	42	8	19	65
Cytof_3.7	14	124	14	3	55	48	7	11	7	47	132	440	8	35	22	181	26	18	75	97	112	76	78	111	73	22	98	5	6	8	10	34	119	23	35	12	7	66	6	9	446	376	40	45	45	98	9	39	9
Cytof_3.8	24	20	42	11	19	46	19	4	4	53	115	91	21	8	173	48	27	11	234	289	133	92	58	18	46	28	8	4	2	13	3	33	14	6	8	0	11	9	12	3	129	106	18	15	22	41	9	3	96
Cytof_3.9	16	19	32	126	33	44	2	3	17	184	726	147	20	33	265	68	74	11	105	39	163	77	30	8	12	4	109	64	7	63	19	158	53	67	10	3	44	42	3	90	133	64	4	8	77	64	32	32	291
Cytof_Ov.1	1619	2536	1440	2088	1991	4958	422	348	536	3641	5027	4888	243	843	6108	3730	6920	1018	4073	3158	13536	5898	1375	1356	2555	1101	1951	2077	767	1012	974	3485	2108	610	336	182	1569	1409	1765	1966	2613	1419	521	1090	2620	3767	1629	1948	4432
Cytof_Ov.2	9	1	380	409	100	52	4	0	21	196	527	75	74	348	39	38	11	39	232	127	8	16	100	8	54	2	1	41	37	17	8	349	84	133	12	0	57	38	22	32	86	43	271	195	19	17	9	41	1688
Cytof_Ov.3	171	125	1473	1057	318	273	86	54	198	814	2110	887	156	656	963	1928	402	186	817	998	812	702	647	267	312	101	538	260	83	362	115	1267	762	1274	431	65	339	361	223	328	2382	721	279	425	878	905	222	244	2936
Cytof_Ov.4	382	250	432	545	524	969	169	110	123	1238	5894	1597	227	430	973	2009	1142	289	895	979	2555	1036	718	809	966	375	528	305	116	133	218	638	709	652	456	103	700	730	403	382	1467	386	408	743	1208	2241	233	343	990
Cytof_Ov.5	15	68	11	53	41	48	22	6	39	673	101	30	12	72	78	391	63	56	47	167	52	67	27	133	57	8	176	48	90	146	58	107	96	189	398	26	355	433	304	62	112	69	38	653	306	1334	26	145	1198
Cytof_Ov.6	10	42	4	13	19	8	6	4	10	122	27	25	11	26	12	265	54	27	10	69	49	95	42	108	20	7	67	3	6	7	5	20	47	19	40	5	41	73	51	7	95	79	2	24	51	240	4	8	106
Cytof_Ov.7	268	706	605	1057	675	1120	123	93	319	2160	1127	1585	219	727	1045	4110	1270	317	860	1416	2471	1751	1309	1373	1595	707	2275	215	200	304	445	735	2012	717	480	136	596	852	339	233	5313	1386	346	613	1657	4003	246	599	508
Cytof_Ov.8	1052	1447	5156	3625	2278	2901	340	311	304	4871	7760	3340	836	2677	4664	8085	1989	598	3928	4791	9568	6508	1368	1267	1009	337	2876	1007	383	957	490	5050	2571	3853	1687	159	2513	1859	1253	1208	7951	2141	410	1802	2950	5411	2248	1483	5641
Cytof_Ov.9	258	247	54	123	520	1276	95	57	42	582	872	694	8	21	713	221	323	90	542	400	3645	2040	109	170	58	33	369	395	148	260	233	584	212	81	46	28	154	193	354	277	678	359	15	72	818	1703	926	593	124
Cytof_Ov.10	470	139	963	92	675	149	28	195	114	145	96	48	41	102	771	39	71	33	1814	85	91	485	194	183	52	11	443	100	282	365	238	134	103	75	34	43	280	60	37	106	203	94	532	661	83	174	11	87	24
Cytof_Ov.11	78	128	294	136	112	296	29	8	13	108	1470	134	94	130	306	564	64	23	146	759	276	252	147	107	42	28	79	92	32	55	45	381	95	161	118	3	43	88	18	43	496	63	43	138	240	146	43	47	827
Cytof_Ov.12	537	591	1355	865	742	568	496	232	446	1848	3590	1715	350	995	4465	4413	1276	1050	2974	3009	9581	26081	1504	1322	404	220	589	762	257	443	293	2572	1727	418	180	641	912	1283	1023	669	2655	1871	721	1328	2364	1900	735	517	1139
Cytof_Ov.13	663	2888	942	1057	1990	1146	188	34	1055	2436	2191	1862	1972	2184	541	2481	3310	603	769	2026	8508	5776	1838	4695	862	1164	8515	556	831	762	486	2389	2590	801	1510	301	836	3391	529	622	11791	4770	350	1102	2846	12052	1030	1754	7492
Cytof_Ov.14	232	302	1142	2132	790	1364	173	97	103	1082	2957	988	119	434	1097	1423	567	144	731	860	2384	1184	256	384	739	74	866	171	72	184	212	2896	818	836	332	47	567	712	416	234	5583	3173	189	363	634	1522	519	241	1356
[truncated: 4 more columns]
