# Supplementary material for: Inflammatory and tolerogenic myeloid cells determine outcome following human allergen challenge
Source: J Exp Med. 2023 Jul 10;220(9):e20221111. doi: 10.1084/jem.20221111 (PMC10333709; doi:10.1084/jem.20221111)
Supplement: Table S11 — provides patient characteristics and co-sensitization. [file JEM_20221111_TableS11.xlsx]

## Sheet: S11 Patient characteristics
ID	Group	M/F	Age	Co-sensitisation
1701	Allergic Rhinitis	M	30	BP, GP
1702	Non-allergic	F	20
1703	Non-allergic	F	49
1704	Allergic Rhinitis	F	45	BP, cat
1705	Non-allergic	F	21
1706	Non-allergic	M	20
1707	Non-allergic	M	21
1708	Allergic Rhinitis	F	26	BP,GP
1709	Non-allergic	M	30
1710	Allergic Rhinitis	F	22	BP, GP, dog
1712	Allergic Rhinitis	F	20	BP,GP, cat, dog
1714	Non-allergic	F	49
1715	Allergic Rhinitis	F	46	GP, cat
1716	Non-allergic	M	24
1717	Allergic Rhinitis	M	24	BP,GP,cat
1718	Non-allergic	F	22
1720	Allergic Rhinitis	M	34
1721	Allergic Rhinitis	F	22	GP,BP,cat, dog
1722	Non-allergic	F	34
1723	Allergic Rhinitis	F	26	BP,GP,cat,dog
1724	Allergic Rhinitis	M	18	BP,GP,cat,dog
1725	Non-allergic	M	28
1726	Non-allergic	F	21
1727	Allergic Rhinitis	M	45	BP, dog
1728	Allergic Rhinitis	M	36	GP
1729	Allergic Rhinitis	M	25	BP,GP, dog
1730	Non-allergic	V	26
1731	Non-allergic	V	20
1732	Allergic Rhinitis	M	31	GP, dog
1733	Non-allergic	F	19
1734	Non-allergic	F	23
1735	Allergic Rhinitis	M	24	BP,GP, cat, dog
1738	Non-allergic	M	26
1739	Non-allergic	F	38
1742	Non-allergic	M	22
1743	Non-allergic	M	46
1744	Allergic Rhinitis	F	21	GP, BP
1745	Allergic Rhinitis	F	24	BP,GP, cat, dog
1746	Allergic Rhinitis	M	19	BP,GP, cat, dog
1747	Non-allergic	F	18
1748	Allergic Rhinitis	F	18	BP, GP, cat
1749	Allergic Rhinitis	F	27	GP
1750	Allergic Rhinitis	F	22	BP, GP
1751	Allergic Rhinitis	M	23	BP,GP, cat
1754	Allergic Rhinitis	M	20
1755	Non-allergic	F	23
1756	Allergic Rhinitis	M	21	GP, cat, dog
1757	Allergic Rhinitis	F	20	GP
1758	Allergic Rhinitis	F	24	BP, GP
1759	Allergic Rhinitis	F	29	cat, dog
1760	Non-allergic	M	31
1761	Non-allergic	F	22
1762	Non-allergic	M	28
1763	Non-allergic	F	31
1764	Allergic Rhinitis	F	18
1765	Allergic Rhinitis	M	26
1766	Non-allergic	M	24
1767	Allergic Rhinitis	M	24
				BP=Birch pollen
				GP=Grass pollen
